# Supplementary material for: 3,3′-Dicyclo­pentyl-1,1′-(1,3-phenyl­enedimethyl­ene)dibenzimidazol-1-ium bis­(hexa­fluoro­phosphate)
Source: Acta Crystallogr Sect E Struct Rep Online. 2012 May 23;68(Pt 6):o1868. doi: 10.1107/S160053681202274X (PMC3379432; doi:10.1107/S160053681202274X)
Supplement: Supplementary file 1 [file e-68-o1868-sup1.cif]

##############################################################################
#                                                                            #
# This CIF contains the data in a paper accepted for publication in          #
# Acta Crystallographica Section E. It conforms to the requirements of       #
# Notes for Authors for Acta Crystallographica Section E, and has been       #
# peer reviewed under the auspices of the IUCr Commission on Journals.       #
#                                                                            #
# Full details of the Crystallographic Information File format               #
# are given in the paper "The Crystallographic Information File (CIF):       #
# a New Standard Archive File for Crystallography" by S. R. Hall, F. H.      #
# Allen and I. D. Brown [Acta Cryst. (1991), A47, 655-685].                  #
#                                                                            #
# The current version of the core CIF dictionary is obtainable from          #
# ftp://ftp.iucr.org/pub/cif_core.dic.                                       #
#                                                                            #
# Software is freely available for graphical display of the structure(s)     #
# in this CIF. For information consult the CIF software page                 #
# http://www.iucr.org/resources/cif/software.                                #
#                                                                            #
# This file may be used for bona fide research purposes within the           #
# scientific community so long as proper attribution is given to the journal # 
# article from which it was obtained.                                        #
#                                                                            #
##############################################################################
data_I
_audit_creation_method     SHELXL-97
_chemical_name_systematic
;
3,3'-Dicyclopentyl-1,1'-(1,3-phenylenedimethylene)dibenzimidazol-1-ium
bis(hexafluorophosphate)
;
_chemical_name_common     ?
_chemical_formula_moiety     'C32 H36 N4 2+, 2(F6 P -)'
_chemical_formula_sum     'C32 H36 F12 N4 P2'
_chemical_formula_iupac     'C32 H36 N4 2+, 2P F6 -'
_chemical_formula_weight     766.59
_chemical_melting_point     ?
_symmetry_cell_setting     orthorhombic
_symmetry_space_group_name_H-M     'C 2 2 21'
_symmetry_space_group_name_Hall     'C 2c 2'
loop_
    _symmetry_equiv_pos_as_xyz
    'x, y, z'
    '-x, -y, z+1/2'
    '-x, y, -z+1/2'
    'x, -y, -z'
    'x+1/2, y+1/2, z'
    '-x+1/2, -y+1/2, z+1/2'
    '-x+1/2, y+1/2, -z+1/2'
    'x+1/2, -y+1/2, -z'
_cell_length_a     7.06990(10)
_cell_length_b     20.4852(3)
_cell_length_c     22.5416(3)
_cell_angle_alpha     90.00
_cell_angle_beta     90.00
_cell_angle_gamma     90.00
_cell_volume     3264.66(8)
_cell_formula_units_Z     4
_cell_measurement_reflns_used     9943
_cell_measurement_theta_min     2.18
_cell_measurement_theta_max     29.90
_cell_measurement_temperature     100.0(10)
_exptl_crystal_description     'block'
_exptl_crystal_colour     'colourless'
_exptl_crystal_size_max     0.44
_exptl_crystal_size_mid     0.13
_exptl_crystal_size_min     0.11
_exptl_crystal_density_diffrn     1.560
_exptl_crystal_density_meas     ?
_exptl_crystal_density_method     'not measured'
_exptl_crystal_F_000     1576
_exptl_absorpt_coefficient_mu     0.234
_exptl_absorpt_correction_type     multi-scan
_exptl_absorpt_process_details     '(<i>SADABS</i>; Bruker, 2009)'
_exptl_absorpt_correction_T_min     0.9034
_exptl_absorpt_correction_T_max     0.9743
_exptl_special_details
;
The crystal was placed in the cold stream of an Oxford Cryosystems Cobra
open-flow nitrogen cryostat (Cosier & Glazer, 1986) operating at 100.0 (1) K.
;
_diffrn_ambient_temperature     100.0(10)
_diffrn_radiation_type     MoK\a
_diffrn_radiation_wavelength     0.71073
_diffrn_radiation_source     'fine-focus sealed tube'
_diffrn_radiation_monochromator     graphite
_diffrn_measurement_device_type
;
Bruker SMART APEXII CCD area-detector
;
_diffrn_measurement_method     '\f and \w scans'
_diffrn_detector_area_resol_mean     ?
_diffrn_reflns_number     19037
_diffrn_reflns_av_R_equivalents     0.0238
_diffrn_reflns_av_sigmaI/netI     0.0275
_diffrn_reflns_theta_min     1.81
_diffrn_reflns_theta_max     30.03
_diffrn_reflns_theta_full     30.03
_diffrn_measured_fraction_theta_max     1.000
_diffrn_measured_fraction_theta_full     1.000
_diffrn_reflns_limit_h_min     -9
_diffrn_reflns_limit_h_max     9
_diffrn_reflns_limit_k_min     -28
_diffrn_reflns_limit_k_max     28
_diffrn_reflns_limit_l_min     -28
_diffrn_reflns_limit_l_max     31
_diffrn_standards_number     0
_diffrn_standards_interval_count     .
_diffrn_standards_interval_time     .
_diffrn_standards_decay_%     ?
_refine_special_details
;
Refinement of <i>F</i>^2^ against ALL reflections. The weighted <i>R</i>-factor
<i>wR</i> and goodness of fit <i>S</i> are based on <i>F</i>^2^, conventional
<i>R</i>-factors <i>R</i> are based on <i>F</i>, with <i>F</i> set to zero for
negative <i>F</i>^2^. The threshold expression of <i>F</i>^2^ >
\s(<i>F</i>^2^) is used only for calculating <i>R</i>-factors(gt) <i>etc</i>.
and is not relevant to the choice of reflections for refinement.
<i>R</i>-factors based on <i>F</i>^2^ are statistically about twice as large
as those based on <i>F</i>, and <i>R</i>- factors based on ALL data will be
even larger.
;
_reflns_number_total     4758
_reflns_number_gt     4407
_reflns_threshold_expression     I>2\s(I)
_refine_ls_structure_factor_coef     Fsqd
_refine_ls_matrix_type     full
_refine_ls_R_factor_all     0.0366
_refine_ls_R_factor_gt     0.0323
_refine_ls_wR_factor_gt     0.0754
_refine_ls_wR_factor_ref     0.0783
_refine_ls_goodness_of_fit_ref     1.047
_refine_ls_restrained_S_all     1.047
_refine_ls_number_reflns     4758
_refine_ls_number_parameters     228
_refine_ls_number_restraints     0
_refine_ls_hydrogen_treatment     constr
_refine_ls_weighting_scheme     calc
_refine_ls_weighting_details
         'calc w=1/[\s^2^(Fo^2^)+(0.0411P)^2^+1.0871P] where P=(Fo^2^+2Fc^2^)/3'
_atom_sites_solution_hydrogens     geom
_atom_sites_solution_primary     direct
_atom_sites_solution_secondary     difmap
_refine_ls_shift/su_max     0.001
_refine_ls_shift/su_mean     0.000
_refine_diff_density_max     0.287
_refine_diff_density_min     -0.241
_refine_ls_extinction_method     none
_refine_ls_extinction_coef     ?
_refine_ls_abs_structure_details     'Flack (1983), 2086 Friedel pairs'
_refine_ls_abs_structure_Flack     0.02(7)
loop_
    _atom_type_symbol
    _atom_type_description
    _atom_type_scat_dispersion_real
    _atom_type_scat_dispersion_imag
    _atom_type_scat_source
    'C' 'C' 0.0033 0.0016
                         'International Tables Vol C Tables 4.2.6.8 and 6.1.1.4'
    'H' 'H' 0.0000 0.0000
                         'International Tables Vol C Tables 4.2.6.8 and 6.1.1.4'
    'N' 'N' 0.0061 0.0033
                         'International Tables Vol C Tables 4.2.6.8 and 6.1.1.4'
    'F' 'F' 0.0171 0.0103
                         'International Tables Vol C Tables 4.2.6.8 and 6.1.1.4'
    'P' 'P' 0.1023 0.0942
                         'International Tables Vol C Tables 4.2.6.8 and 6.1.1.4'
_computing_data_collection     'APEX2 (Bruker, 2009)'
_computing_cell_refinement     'SAINT (Bruker, 2009)'
_computing_data_reduction     'SAINT (Bruker, 2009)'
_computing_structure_solution     'SHELXTL (Sheldrick, 2008)'
_computing_structure_refinement     'SHELXTL (Sheldrick, 2008)'
_computing_molecular_graphics     'SHELXTL (Sheldrick, 2008)'
_computing_publication_material
;
SHELXTL (Sheldrick, 2008) and PLATON (Spek, 2009)
;
loop_
    _atom_site_type_symbol
    _atom_site_label
    _atom_site_fract_x
    _atom_site_fract_y
    _atom_site_fract_z
    _atom_site_U_iso_or_equiv
    _atom_site_adp_type
    _atom_site_calc_flag
    _atom_site_refinement_flags
    _atom_site_occupancy
    _atom_site_symmetry_multiplicity
    _atom_site_disorder_assembly
    _atom_site_disorder_group
    P P1 0.12643(8) 0.0000 0.5000 0.01579(10) Uani d S 1 2 . .
    F F1 -0.03216(16) 0.05234(5) 0.48352(4) 0.0333(2) Uani d . 1 1 . .
    F F2 0.28761(15) 0.05230(5) 0.48369(4) 0.0313(2) Uani d . 1 1 . .
    F F3 0.12649(14) 0.02573(5) 0.56726(4) 0.02558(19) Uani d . 1 1 . .
    P P2 0.0000 0.20928(3) 0.7500 0.01858(11) Uani d S 1 2 . .
    F F4 0.03085(15) 0.26421(5) 0.79953(4) 0.0304(2) Uani d . 1 1 . .
    F F5 -0.03160(16) 0.15392(5) 0.70063(4) 0.0331(2) Uani d . 1 1 . .
    F F6 0.22344(14) 0.20932(5) 0.73648(4) 0.0307(2) Uani d . 1 1 . .
    N N1 0.01439(18) 0.21030(6) 0.37157(5) 0.0166(2) Uani d . 1 1 . .
    N N2 -0.04694(17) 0.31380(6) 0.38710(5) 0.0158(2) Uani d . 1 1 . .
    C C1 0.0000 0.01437(9) 0.2500 0.0217(4) Uani d S 1 2 . .
    H H1A 0.0000 -0.0320 0.2500 0.026 Uiso calc SR 1 2 . .
    C C2 0.0497(2) 0.04841(7) 0.30090(7) 0.0187(3) Uani d . 1 1 . .
    H H2A 0.0830 0.0252 0.3359 0.022 Uiso calc R 1 1 . .
    C C3 0.0511(2) 0.11646(6) 0.30090(6) 0.0155(3) Uani d . 1 1 . .
    C C4 0.0000 0.15040(9) 0.2500 0.0171(4) Uani d S 1 2 . .
    H H4A 0.0000 0.1968 0.2500 0.020 Uiso calc SR 1 2 . .
    C C5 0.1218(2) 0.15116(6) 0.35629(6) 0.0184(3) Uani d . 1 1 . .
    H H5A 0.1158 0.1204 0.3901 0.022 Uiso calc R 1 1 . .
    H H5B 0.2561 0.1632 0.3504 0.022 Uiso calc R 1 1 . .
    C C6 -0.1642(2) 0.21287(7) 0.39812(6) 0.0159(3) Uani d . 1 1 . .
    C C7 -0.2882(2) 0.16395(7) 0.41598(7) 0.0203(3) Uani d . 1 1 . .
    H H7A -0.2614 0.1191 0.4095 0.024 Uiso calc R 1 1 . .
    C C8 -0.4523(2) 0.18423(7) 0.44364(7) 0.0215(3) Uani d . 1 1 . .
    H H8A -0.5404 0.1524 0.4568 0.026 Uiso calc R 1 1 . .
    C C9 -0.4927(2) 0.25100(7) 0.45287(6) 0.0194(3) Uani d . 1 1 . .
    H H9A -0.6077 0.2628 0.4718 0.023 Uiso calc R 1 1 . .
    C C10 -0.3694(2) 0.29965(7) 0.43506(6) 0.0168(3) Uani d . 1 1 . .
    H H10A -0.3966 0.3446 0.4411 0.020 Uiso calc R 1 1 . .
    C C11 -0.2030(2) 0.27901(6) 0.40778(6) 0.0157(3) Uani d . 1 1 . .
    C C12 0.0780(2) 0.27128(7) 0.36572(6) 0.0173(3) Uani d . 1 1 . .
    H H12A 0.1962 0.2828 0.3486 0.021 Uiso calc R 1 1 . .
    C C13 -0.0262(2) 0.38548(6) 0.38878(7) 0.0187(3) Uani d . 1 1 . .
    H H13A -0.1242 0.4034 0.4163 0.022 Uiso calc R 1 1 . .
    C C14 -0.0516(3) 0.41777(8) 0.32852(8) 0.0328(4) Uani d . 1 1 . .
    H H14A -0.1872 0.4213 0.3181 0.039 Uiso calc R 1 1 . .
    H H14B 0.0147 0.3929 0.2971 0.039 Uiso calc R 1 1 . .
    C C15 0.0376(3) 0.48588(8) 0.33678(10) 0.0377(5) Uani d . 1 1 . .
    H H15A 0.1187 0.4970 0.3024 0.045 Uiso calc R 1 1 . .
    H H15B -0.0620 0.5196 0.3407 0.045 Uiso calc R 1 1 . .
    C C16 0.1564(2) 0.48203(7) 0.39385(8) 0.0258(3) Uani d . 1 1 . .
    H H16A 0.2848 0.4998 0.3871 0.031 Uiso calc R 1 1 . .
    H H16B 0.0956 0.5070 0.4262 0.031 Uiso calc R 1 1 . .
    C C17 0.1659(2) 0.40913(7) 0.40946(7) 0.0233(3) Uani d . 1 1 . .
    H H17A 0.2696 0.3870 0.3879 0.028 Uiso calc R 1 1 . .
    H H17B 0.1828 0.4024 0.4526 0.028 Uiso calc R 1 1 . .
loop_
    _atom_site_aniso_label
    _atom_site_aniso_U_11
    _atom_site_aniso_U_22
    _atom_site_aniso_U_33
    _atom_site_aniso_U_12
    _atom_site_aniso_U_13
    _atom_site_aniso_U_23
    P1 0.0180(2) 0.0139(2) 0.0155(2) 0.000 0.000 0.00104(18)
    F1 0.0360(6) 0.0354(5) 0.0287(5) 0.0206(4) -0.0024(4) -0.0028(4)
    F2 0.0348(6) 0.0286(5) 0.0304(5) -0.0119(4) 0.0112(4) 0.0012(4)
    F3 0.0298(5) 0.0311(4) 0.0158(4) -0.0089(4) 0.0008(4) -0.0032(4)
    P2 0.0195(3) 0.0204(2) 0.0159(2) 0.000 -0.0036(2) 0.000
    F4 0.0330(6) 0.0316(5) 0.0266(5) 0.0000(4) -0.0041(4) -0.0115(4)
    F5 0.0414(6) 0.0304(5) 0.0276(5) -0.0014(5) -0.0082(5) -0.0105(4)
    F6 0.0202(5) 0.0419(5) 0.0300(6) 0.0038(4) -0.0009(4) -0.0035(4)
    N1 0.0196(6) 0.0151(5) 0.0152(5) -0.0003(5) 0.0004(5) -0.0011(4)
    N2 0.0162(6) 0.0144(5) 0.0168(6) -0.0026(4) 0.0024(4) -0.0011(4)
    C1 0.0268(11) 0.0110(8) 0.0273(11) 0.000 -0.0015(9) 0.000
    C2 0.0206(7) 0.0158(6) 0.0197(7) 0.0016(5) 0.0000(6) 0.0027(5)
    C3 0.0161(6) 0.0135(6) 0.0169(6) 0.0001(5) 0.0011(5) -0.0018(5)
    C4 0.0208(9) 0.0116(8) 0.0188(9) 0.000 0.0011(8) 0.000
    C5 0.0219(7) 0.0146(6) 0.0186(7) 0.0048(6) -0.0030(6) -0.0007(5)
    C6 0.0186(7) 0.0180(6) 0.0111(6) -0.0010(5) -0.0022(5) 0.0007(5)
    C7 0.0241(8) 0.0165(6) 0.0202(7) -0.0031(5) -0.0041(6) 0.0024(5)
    C8 0.0221(7) 0.0226(7) 0.0199(7) -0.0079(6) -0.0005(6) 0.0058(6)
    C9 0.0168(7) 0.0252(7) 0.0163(6) -0.0033(6) 0.0004(6) 0.0029(5)
    C10 0.0183(6) 0.0175(6) 0.0145(6) -0.0002(5) 0.0002(5) 0.0004(5)
    C11 0.0194(7) 0.0156(6) 0.0121(6) -0.0036(5) -0.0014(5) 0.0002(5)
    C12 0.0190(7) 0.0182(6) 0.0149(6) -0.0012(5) 0.0012(5) -0.0004(5)
    C13 0.0191(7) 0.0116(5) 0.0253(7) -0.0020(5) 0.0043(6) -0.0021(5)
    C14 0.0383(10) 0.0226(8) 0.0376(10) -0.0044(7) -0.0151(8) 0.0105(7)
    C15 0.0298(9) 0.0254(8) 0.0578(13) -0.0078(7) -0.0142(9) 0.0182(8)
    C16 0.0223(8) 0.0176(7) 0.0376(9) -0.0050(5) 0.0037(7) -0.0022(6)
    C17 0.0241(8) 0.0192(7) 0.0267(8) -0.0060(6) -0.0051(6) -0.0001(6)
_geom_special_details
;
All e.s.d.'s (except the e.s.d. in the dihedral angle between two l.s. planes)
are estimated using the full covariance matrix. The cell e.s.d.'s are taken
into account individually in the estimation of e.s.d.'s in distances, angles
and torsion angles; correlations between e.s.d.'s in cell parameters are only
used when they are defined by crystal symmetry. An approximate (isotropic)
treatment of cell e.s.d.'s is used for estimating e.s.d.'s involving l.s.
planes.
;
loop_
    _geom_bond_atom_site_label_1
    _geom_bond_atom_site_label_2
    _geom_bond_site_symmetry_2
    _geom_bond_distance
    _geom_bond_publ_flag
    P1 F1 . 1.5951(10) ?
    P1 F1 4_556 1.5952(10) ?
    P1 F3 . 1.6051(9) ?
    P1 F3 4_556 1.6051(9) ?
    P1 F2 . 1.6067(10) ?
    P1 F2 4_556 1.6067(10) ?
    P2 F4 3_556 1.6002(10) ?
    P2 F4 . 1.6002(10) ?
    P2 F5 . 1.6046(10) ?
    P2 F5 3_556 1.6046(10) ?
    P2 F6 . 1.6088(10) ?
    P2 F6 3_556 1.6088(10) ?
    N1 C12 . 1.3342(18) ?
    N1 C6 . 1.3981(19) ?
    N1 C5 . 1.4707(17) ?
    N2 C12 . 1.3307(18) ?
    N2 C11 . 1.3935(18) ?
    N2 C13 . 1.4762(17) ?
    C1 C2 3 1.3879(18) ?
    C1 C2 . 1.3879(18) ?
    C1 H1A . 0.9500 ?
    C2 C3 . 1.3942(19) ?
    C2 H2A . 0.9500 ?
    C3 C4 . 1.3894(17) ?
    C3 C5 . 1.5210(19) ?
    C4 C3 3 1.3894(17) ?
    C4 H4A . 0.9500 ?
    C5 H5A . 0.9900 ?
    C5 H5B . 0.9900 ?
    C6 C7 . 1.391(2) ?
    C6 C11 . 1.3993(19) ?
    C7 C8 . 1.381(2) ?
    C7 H7A . 0.9500 ?
    C8 C9 . 1.413(2) ?
    C8 H8A . 0.9500 ?
    C9 C10 . 1.384(2) ?
    C9 H9A . 0.9500 ?
    C10 C11 . 1.393(2) ?
    C10 H10A . 0.9500 ?
    C12 H12A . 0.9500 ?
    C13 C17 . 1.515(2) ?
    C13 C14 . 1.522(2) ?
    C13 H13A . 1.0000 ?
    C14 C15 . 1.542(2) ?
    C14 H14A . 0.9900 ?
    C14 H14B . 0.9900 ?
    C15 C16 . 1.538(3) ?
    C15 H15A . 0.9900 ?
    C15 H15B . 0.9900 ?
    C16 C17 . 1.536(2) ?
    C16 H16A . 0.9900 ?
    C16 H16B . 0.9900 ?
    C17 H17A . 0.9900 ?
    C17 H17B . 0.9900 ?
loop_
    _geom_angle_atom_site_label_1
    _geom_angle_atom_site_label_2
    _geom_angle_atom_site_label_3
    _geom_angle_site_symmetry_1
    _geom_angle_site_symmetry_3
    _geom_angle
    _geom_angle_publ_flag
    F1 P1 F1 . 4_556 90.68(9) ?
    F1 P1 F3 . . 89.97(5) ?
    F1 P1 F3 4_556 . 90.05(5) ?
    F1 P1 F3 . 4_556 90.05(5) ?
    F1 P1 F3 4_556 4_556 89.97(5) ?
    F3 P1 F3 . 4_556 179.97(8) ?
    F1 P1 F2 . . 89.83(6) ?
    F1 P1 F2 4_556 . 179.47(7) ?
    F3 P1 F2 . . 89.83(5) ?
    F3 P1 F2 4_556 . 90.15(5) ?
    F1 P1 F2 . 4_556 179.47(7) ?
    F1 P1 F2 4_556 4_556 89.83(6) ?
    F3 P1 F2 . 4_556 90.15(5) ?
    F3 P1 F2 4_556 4_556 89.83(5) ?
    F2 P1 F2 . 4_556 89.66(8) ?
    F4 P2 F4 3_556 . 90.62(8) ?
    F4 P2 F5 3_556 . 89.66(5) ?
    F4 P2 F5 . . 179.64(6) ?
    F4 P2 F5 3_556 3_556 179.64(6) ?
    F4 P2 F5 . 3_556 89.66(5) ?
    F5 P2 F5 . 3_556 90.05(8) ?
    F4 P2 F6 3_556 . 90.07(6) ?
    F4 P2 F6 . . 89.89(6) ?
    F5 P2 F6 . . 90.33(6) ?
    F5 P2 F6 3_556 . 89.72(6) ?
    F4 P2 F6 3_556 3_556 89.88(6) ?
    F4 P2 F6 . 3_556 90.07(6) ?
    F5 P2 F6 . 3_556 89.71(6) ?
    F5 P2 F6 3_556 3_556 90.33(6) ?
    F6 P2 F6 . 3_556 179.94(9) ?
    C12 N1 C6 . . 108.13(12) ?
    C12 N1 C5 . . 125.04(13) ?
    C6 N1 C5 . . 126.70(12) ?
    C12 N2 C11 . . 108.16(11) ?
    C12 N2 C13 . . 126.47(12) ?
    C11 N2 C13 . . 125.37(12) ?
    C2 C1 C2 3 . 119.68(17) ?
    C2 C1 H1A 3 . 120.2 ?
    C2 C1 H1A . . 120.2 ?
    C1 C2 C3 . . 120.28(14) ?
    C1 C2 H2A . . 119.9 ?
    C3 C2 H2A . . 119.9 ?
    C4 C3 C2 . . 119.91(13) ?
    C4 C3 C5 . . 121.97(12) ?
    C2 C3 C5 . . 118.01(12) ?
    C3 C4 C3 3 . 119.95(17) ?
    C3 C4 H4A 3 . 120.0 ?
    C3 C4 H4A . . 120.0 ?
    N1 C5 C3 . . 114.05(12) ?
    N1 C5 H5A . . 108.7 ?
    C3 C5 H5A . . 108.7 ?
    N1 C5 H5B . . 108.7 ?
    C3 C5 H5B . . 108.7 ?
    H5A C5 H5B . . 107.6 ?
    C7 C6 N1 . . 131.74(13) ?
    C7 C6 C11 . . 121.94(14) ?
    N1 C6 C11 . . 106.27(12) ?
    C8 C7 C6 . . 116.32(13) ?
    C8 C7 H7A . . 121.8 ?
    C6 C7 H7A . . 121.8 ?
    C7 C8 C9 . . 121.84(14) ?
    C7 C8 H8A . . 119.1 ?
    C9 C8 H8A . . 119.1 ?
    C10 C9 C8 . . 121.82(14) ?
    C10 C9 H9A . . 119.1 ?
    C8 C9 H9A . . 119.1 ?
    C9 C10 C11 . . 116.20(12) ?
    C9 C10 H10A . . 121.9 ?
    C11 C10 H10A . . 121.9 ?
    C10 C11 N2 . . 131.36(12) ?
    C10 C11 C6 . . 121.87(13) ?
    N2 C11 C6 . . 106.74(12) ?
    N2 C12 N1 . . 110.70(13) ?
    N2 C12 H12A . . 124.6 ?
    N1 C12 H12A . . 124.6 ?
    N2 C13 C17 . . 114.52(12) ?
    N2 C13 C14 . . 113.44(12) ?
    C17 C13 C14 . . 103.97(13) ?
    N2 C13 H13A . . 108.2 ?
    C17 C13 H13A . . 108.2 ?
    C14 C13 H13A . . 108.2 ?
    C13 C14 C15 . . 103.71(14) ?
    C13 C14 H14A . . 111.0 ?
    C15 C14 H14A . . 111.0 ?
    C13 C14 H14B . . 111.0 ?
    C15 C14 H14B . . 111.0 ?
    H14A C14 H14B . . 109.0 ?
    C16 C15 C14 . . 106.14(13) ?
    C16 C15 H15A . . 110.5 ?
    C14 C15 H15A . . 110.5 ?
    C16 C15 H15B . . 110.5 ?
    C14 C15 H15B . . 110.5 ?
    H15A C15 H15B . . 108.7 ?
    C17 C16 C15 . . 105.39(13) ?
    C17 C16 H16A . . 110.7 ?
    C15 C16 H16A . . 110.7 ?
    C17 C16 H16B . . 110.7 ?
    C15 C16 H16B . . 110.7 ?
    H16A C16 H16B . . 108.8 ?
    C13 C17 C16 . . 101.60(12) ?
    C13 C17 H17A . . 111.5 ?
    C16 C17 H17A . . 111.5 ?
    C13 C17 H17B . . 111.5 ?
    C16 C17 H17B . . 111.5 ?
    H17A C17 H17B . . 109.3 ?
loop_
    _geom_torsion_atom_site_label_1
    _geom_torsion_atom_site_label_2
    _geom_torsion_atom_site_label_3
    _geom_torsion_atom_site_label_4
    _geom_torsion_site_symmetry_1
    _geom_torsion_site_symmetry_2
    _geom_torsion_site_symmetry_3
    _geom_torsion_site_symmetry_4
    _geom_torsion
    _geom_torsion_publ_flag
    C2 C1 C2 C3 3 . . . -0.43(10) ?
    C1 C2 C3 C4 . . . . 0.9(2) ?
    C1 C2 C3 C5 . . . . -175.19(12) ?
    C2 C3 C4 C3 . . . 3 -0.43(10) ?
    C5 C3 C4 C3 . . . 3 175.47(15) ?
    C12 N1 C5 C3 . . . . -108.17(16) ?
    C6 N1 C5 C3 . . . . 76.47(17) ?
    C4 C3 C5 N1 . . . . 42.77(18) ?
    C2 C3 C5 N1 . . . . -141.25(14) ?
    C12 N1 C6 C7 . . . . -177.33(15) ?
    C5 N1 C6 C7 . . . . -1.3(2) ?
    C12 N1 C6 C11 . . . . -0.06(15) ?
    C5 N1 C6 C11 . . . . 175.94(13) ?
    N1 C6 C7 C8 . . . . 177.12(14) ?
    C11 C6 C7 C8 . . . . 0.2(2) ?
    C6 C7 C8 C9 . . . . 0.5(2) ?
    C7 C8 C9 C10 . . . . -0.5(2) ?
    C8 C9 C10 C11 . . . . -0.3(2) ?
    C9 C10 C11 N2 . . . . -176.85(14) ?
    C9 C10 C11 C6 . . . . 1.0(2) ?
    C12 N2 C11 C10 . . . . 178.59(15) ?
    C13 N2 C11 C10 . . . . -1.6(2) ?
    C12 N2 C11 C6 . . . . 0.54(16) ?
    C13 N2 C11 C6 . . . . -179.62(13) ?
    C7 C6 C11 C10 . . . . -1.0(2) ?
    N1 C6 C11 C10 . . . . -178.56(12) ?
    C7 C6 C11 N2 . . . . 177.31(13) ?
    N1 C6 C11 N2 . . . . -0.29(15) ?
    C11 N2 C12 N1 . . . . -0.60(17) ?
    C13 N2 C12 N1 . . . . 179.57(13) ?
    C6 N1 C12 N2 . . . . 0.41(16) ?
    C5 N1 C12 N2 . . . . -175.68(13) ?
    C12 N2 C13 C17 . . . . -44.6(2) ?
    C11 N2 C13 C17 . . . . 135.57(14) ?
    C12 N2 C13 C14 . . . . 74.5(2) ?
    C11 N2 C13 C14 . . . . -105.29(17) ?
    N2 C13 C14 C15 . . . . -162.32(14) ?
    C17 C13 C14 C15 . . . . -37.29(18) ?
    C13 C14 C15 C16 . . . . 15.5(2) ?
    C14 C15 C16 C17 . . . . 11.4(2) ?
    N2 C13 C17 C16 . . . . 168.57(13) ?
    C14 C13 C17 C16 . . . . 44.24(15) ?
    C15 C16 C17 C13 . . . . -33.95(17) ?
loop_
    _geom_hbond_atom_site_label_D
    _geom_hbond_atom_site_label_H
    _geom_hbond_atom_site_label_A
    _geom_hbond_site_symmetry_A
    _geom_hbond_distance_DH
    _geom_hbond_distance_HA
    _geom_hbond_distance_DA
    _geom_hbond_angle_DHA
    _geom_hbond_publ_flag
    C2 H2A F3 4_556 0.9500 2.4400 3.3814(18) 171.00 yes
    C5 H5B F4 6_554 0.9900 2.4100 3.2670(17) 145.00 yes
    C8 H8A F2 1_455 0.9500 2.4600 3.3912(18) 167.00 yes
    C12 H12A F4 6_554 0.9500 2.4200 3.2252(17) 142.00 yes
    C13 H13A F2 8_456 1.0000 2.5100 3.4090(18) 150.00 yes
    C13 H13A F3 8_456 1.0000 2.3100 3.2124(17) 149.00 yes
    C9 H9A Cg1 8_456 0.95 2.7900 3.6416(15) 149.00 yes
_iucr_refine_instructions_details
;
TITL sfn09_0m in C222(1) (100K)
CELL 0.71073   7.0699  20.4852  22.5416  90.000  90.000  90.000
ZERR    4.00   0.0001   0.0003   0.0003   0.000   0.000   0.000
LATT -7
SYMM -X, -Y, 0.5+Z
SYMM -X, Y, 0.5-Z
SYMM X, -Y, -Z
SFAC C H N F P
UNIT 128 144 16 48 8
TEMP -173.000
SIZE 0.112 0.126 0.444
L.S. 10
BOND $H
FMAP 2 1 60
PLAN 20
ACTA
CONF
WGHT    0.041100    1.087100
FVAR       0.30920
P1    5    0.126432    0.000000    0.500000    10.50000    0.01804    0.01388 =
         0.01545    0.00104    0.00000    0.00000
F1    4   -0.032157    0.052335    0.483522    11.00000    0.03596    0.03535 =
         0.02868   -0.00280   -0.00239    0.02057
F2    4    0.287611    0.052299    0.483686    11.00000    0.03484    0.02856 =
         0.03040    0.00117    0.01122   -0.01192
F3    4    0.126489    0.025728    0.567258    11.00000    0.02983    0.03113 =
         0.01576   -0.00322    0.00082   -0.00885
P2    5    0.000000    0.209278    0.750000    10.50000    0.01946    0.02040 =
         0.01588    0.00000   -0.00362    0.00000
F4    4    0.030845    0.264211    0.799534    11.00000    0.03300    0.03165 =
         0.02664   -0.01147   -0.00405    0.00000
F5    4   -0.031605    0.153918    0.700629    11.00000    0.04143    0.03038 =
         0.02757   -0.01051   -0.00825   -0.00137
F6    4    0.223440    0.209318    0.736478    11.00000    0.02023    0.04190 =
         0.02999   -0.00351   -0.00086    0.00381
N1    3    0.014393    0.210295    0.371572    11.00000    0.01958    0.01513 =
         0.01515   -0.00112    0.00037   -0.00034
N2    3   -0.046944    0.313800    0.387102    11.00000    0.01616    0.01444 =
         0.01684   -0.00107    0.00236   -0.00260
C1    1    0.000000    0.014368    0.250000    10.50000    0.02679    0.01103 =
         0.02727    0.00000   -0.00152    0.00000
AFIX  43
H1A   2   -0.000003   -0.032007    0.250000    10.50000   -1.20000
AFIX   0
C2    1    0.049745    0.048407    0.300899    11.00000    0.02062    0.01581 =
         0.01973    0.00274   -0.00005    0.00164
AFIX  43
H2A   2    0.083012    0.025235    0.335883    11.00000   -1.20000
AFIX   0
C3    1    0.051097    0.116462    0.300903    11.00000    0.01607    0.01353 =
         0.01691   -0.00176    0.00109    0.00010
C4    1    0.000000    0.150403    0.250000    10.50000    0.02083    0.01159 =
         0.01879    0.00000    0.00106    0.00000
AFIX  43
H4A   2    0.000002    0.196778    0.250000    10.50000   -1.20000
AFIX   0
C5    1    0.121804    0.151156    0.356286    11.00000    0.02193    0.01455 =
         0.01861   -0.00065   -0.00305    0.00478
AFIX  23
H5A   2    0.115835    0.120423    0.390128    11.00000   -1.20000
H5B   2    0.256097    0.163206    0.350379    11.00000   -1.20000
AFIX   0
C6    1   -0.164175    0.212873    0.398123    11.00000    0.01857    0.01800 =
         0.01107    0.00069   -0.00219   -0.00101
C7    1   -0.288163    0.163951    0.415983    11.00000    0.02406    0.01655 =
         0.02023    0.00243   -0.00414   -0.00314
AFIX  43
H7A   2   -0.261432    0.119065    0.409511    11.00000   -1.20000
AFIX   0
C8    1   -0.452258    0.184226    0.443641    11.00000    0.02213    0.02257 =
         0.01994    0.00581   -0.00050   -0.00792
AFIX  43
H8A   2   -0.540422    0.152381    0.456833    11.00000   -1.20000
AFIX   0
C9    1   -0.492691    0.250998    0.452867    11.00000    0.01684    0.02521 =
         0.01629    0.00286    0.00041   -0.00332
AFIX  43
H9A   2   -0.607715    0.262819    0.471821    11.00000   -1.20000
AFIX   0
C10   1   -0.369377    0.299650    0.435059    11.00000    0.01834    0.01748 =
         0.01453    0.00043    0.00020   -0.00024
AFIX  43
H10A  2   -0.396631    0.344573    0.441091    11.00000   -1.20000
AFIX   0
C11   1   -0.202969    0.279009    0.407777    11.00000    0.01939    0.01556 =
         0.01208    0.00024   -0.00145   -0.00361
C12   1    0.077965    0.271278    0.365721    11.00000    0.01899    0.01816 =
         0.01486   -0.00041    0.00122   -0.00122
AFIX  43
H12A  2    0.196197    0.282771    0.348634    11.00000   -1.20000
AFIX   0
C13   1   -0.026175    0.385480    0.388784    11.00000    0.01914    0.01159 =
         0.02529   -0.00207    0.00426   -0.00199
AFIX  13
H13A  2   -0.124159    0.403417    0.416314    11.00000   -1.20000
AFIX   0
C14   1   -0.051581    0.417771    0.328516    11.00000    0.03835    0.02258 =
         0.03758    0.01047   -0.01510   -0.00441
AFIX  23
H14A  2   -0.187201    0.421308    0.318063    11.00000   -1.20000
H14B  2    0.014660    0.392889    0.297117    11.00000   -1.20000
AFIX   0
C15   1    0.037637    0.485876    0.336784    11.00000    0.02982    0.02537 =
         0.05782    0.01822   -0.01421   -0.00781
AFIX  23
H15A  2    0.118655    0.497002    0.302419    11.00000   -1.20000
H15B  2   -0.061990    0.519567    0.340663    11.00000   -1.20000
AFIX   0
C16   1    0.156406    0.482025    0.393845    11.00000    0.02230    0.01756 =
         0.03765   -0.00219    0.00367   -0.00502
AFIX  23
H16A  2    0.284815    0.499805    0.387077    11.00000   -1.20000
H16B  2    0.095551    0.507016    0.426230    11.00000   -1.20000
AFIX   0
C17   1    0.165924    0.409129    0.409459    11.00000    0.02408    0.01923 =
         0.02666   -0.00009   -0.00510   -0.00598
AFIX  23
H17A  2    0.269589    0.386967    0.387869    11.00000   -1.20000
H17B  2    0.182772    0.402413    0.452629    11.00000   -1.20000
HKLF 4 1 -1 0 0 -1 0 -2 0 -1 0
REM  sfn09_0m in C222(1) (100K)
REM R1 =  0.0323 for   4407 Fo > 4sig(Fo)  and  0.0366 for all   4758 data
REM    228 parameters refined using      0 restraints
END
WGHT      0.0410      1.0940
REM Highest difference peak  0.287,  deepest hole -0.241,  1-sigma level  0.046
Q1    1   0.0316  0.0813  0.2986  11.00000  0.05    0.29
Q2    1  -0.4599  0.2190  0.4430  11.00000  0.05    0.26
Q3    1   0.0361  0.2392  0.3621  11.00000  0.05    0.26
Q4    1   0.0320  0.2978  0.3837  11.00000  0.05    0.26
Q5    1   0.0240  0.0371  0.2780  11.00000  0.05    0.24
Q6    1  -0.0078  0.1793  0.7180  11.00000  0.05    0.22
Q7    1  -0.3031  0.2890  0.4201  11.00000  0.05    0.22
Q8    1  -0.1983  0.2452  0.4024  11.00000  0.05    0.22
Q9    1  -0.4586  0.2772  0.4253  11.00000  0.05    0.22
Q10   1   0.0764  0.1824  0.3715  11.00000  0.05    0.22
Q11   1   0.0347  0.2395  0.7765  11.00000  0.05    0.21
Q12   1   0.1509  0.0030  0.3461  11.00000  0.05    0.21
Q13   1  -0.0348  0.3993  0.3598  11.00000  0.05    0.21
Q14   1   0.0102  0.0239  0.4983  11.00000  0.05    0.20
Q15   1   0.0413  0.1363  0.2772  11.00000  0.05    0.20
Q16   1   0.0713  0.0389  0.4974  11.00000  0.05    0.20
Q17   1   0.0603  0.4011  0.4007  11.00000  0.05    0.20
Q18   1   0.2378  0.0227  0.4953  11.00000  0.05    0.18
Q19   1   0.1404  0.0075  0.5436  11.00000  0.05    0.18
Q20   1  -0.4024  0.2722  0.4547  11.00000  0.05    0.17
;
data_global
_journal_date_recd_electronic     2012-05-07
_journal_date_accepted     2012-05-18
_journal_name_full     'Acta Crystallographica, Section E'
_journal_year     2012
_journal_volume     68
_journal_issue      6
_journal_page_first     o1868
_journal_page_last     o1868
_journal_paper_category     QO
_journal_paper_doi     10.1107/S160053681202274X
_journal_coeditor_code     RZ2756
_publ_contact_author_name     'Hoong-Kun Fun'
_publ_contact_author_address
;
X-ray Crystallography Unit
School of Physics
Universiti Sains Malaysia
11800 USM, Penang
Malaysia
;
_publ_contact_author_email     'hkfun@usm.my'
_publ_contact_author_fax     '604 6579150'
_publ_contact_author_phone     '604 6533652'
_publ_section_title
;
3,3'-Dicyclopentyl-1,1'-(1,3-phenylenedimethylene)dibenzimidazol-1-ium
bis(hexafluorophosphate)
;
loop_
    _publ_author_name
    _publ_author_footnote
    _publ_author_address
    'Haque, Rosenani A.' .
;
School of Chemical Sciences
Universiti Sains Malaysia
11800 USM, Penang
Malaysia
;
    'Nasri, S. Fatimah' .
;
School of Chemical Sciences
Universiti Sains Malaysia
11800 USM, Penang
Malaysia
;
    'Rosli, Mohd Mustaqim' .
;
X-ray Crystallography Unit
School of Physics
Universiti Sains Malaysia
11800 USM, Penang
Malaysia
;
    'Fun, Hoong-Kun'
;
Thomson Reuters ResearcherID: A-3561-2009.
;
;
X-ray Crystallography Unit
School of Physics
Universiti Sains Malaysia
11800 USM, Penang
Malaysia
;
