# Supplementary material for: 3,3′-Dicyclo­pentyl-1,1′-(1,3-phenyl­enedimethyl­ene)dibenzimidazol-1-ium bis­(hexa­fluoro­phosphate)
Source: Acta Crystallogr Sect E Struct Rep Online. 2012 May 23;68(Pt 6):o1868. doi: 10.1107/S160053681202274X (PMC3379432; doi:10.1107/S160053681202274X)
Supplement: Supplementary file 2 [file e-68-o1868-Isup2.hkl]

# 
# h,k,l, Fc-squared, Fo-squared, sigma(Fo-squared) and status flag 
# 
data_I
_shelx_title ' sfn09_0m in C222(1) (100K)' 
_shelx_refln_list_code          4 
_shelx_F_calc_maximum      325.47 
_exptl_crystal_F_000      1576.00 
_reflns_d_resolution_high  0.7100 
 
loop_ 
 _symmetry_equiv_pos_as_xyz 
 'x, y, z' 
 '-x, -y, z+1/2' 
 '-x, y, -z+1/2' 
 'x, -y, -z' 
 'x+1/2, y+1/2, z' 
 '-x+1/2, -y+1/2, z+1/2' 
 '-x+1/2, y+1/2, -z+1/2' 
 'x+1/2, -y+1/2, -z' 
 
_cell_length_a     7.0699 
_cell_length_b    20.4852 
_cell_length_c    22.5416 
_cell_angle_alpha  90.000 
_cell_angle_beta   90.000 
_cell_angle_gamma  90.000 
 
_shelx_F_squared_multiplier     1.000 
 
loop_ 
 _refln_index_h 
 _refln_index_k 
 _refln_index_l 
 _refln_F_squared_calc 
 _refln_F_squared_meas 
 _refln_F_squared_sigma 
 _refln_observed_status 
   2   0   0   105930.34   104597.55   1862.88 o 
   4   0   0    20262.38    21659.08    300.22 o 
   6   0   0     5589.24     5250.33    110.20 o 
   8   0   0      797.24      697.64     54.04 o 
   1   1   0    13215.74    14466.46    106.29 o 
   3   1   0     2967.01     2895.42     41.34 o 
   5   1   0     2358.08     2240.57     53.92 o 
   7   1   0     2121.93     2166.51     50.68 o 
   9   1   0      656.43      719.11     41.16 o 
   0   2   0    12032.38    12252.11    113.15 o 
   2   2   0     5023.46     5063.23     35.76 o 
   4   2   0    17870.55    18057.47    147.33 o 
   6   2   0      431.89      482.39     18.07 o 
   8   2   0        6.76        1.38     12.77 o 
   1   3   0      191.94      146.24      4.09 o 
   3   3   0       22.20       17.39      3.23 o 
   5   3   0     2892.73     2898.00     37.07 o 
   7   3   0      665.34      633.57     30.70 o 
   9   3   0      142.54      164.46     25.58 o 
   0   4   0    78166.40    78871.70    734.18 o 
   2   4   0     1119.37     1055.86     11.42 o 
   4   4   0       95.02       83.27      6.37 o 
   6   4   0     1008.54     1122.07     26.22 o 
   8   4   0     1106.24     1061.33     46.89 o 
   1   5   0    10401.99    10207.25     84.17 o 
   3   5   0     3639.34     4026.42     32.02 o 
   5   5   0      675.62      640.72     14.01 o 
   7   5   0     5427.84     5382.69     87.65 o 
   9   5   0     2040.21     2207.71     71.30 o 
   0   6   0     5931.47     5805.87     57.02 o 
   2   6   0        1.04        2.53      2.86 o 
   4   6   0     5189.14     5173.75     40.63 o 
   6   6   0       28.31       31.30      7.96 o 
   8   6   0      721.68      809.70     40.99 o 
   1   7   0     2193.76     2276.68     20.71 o 
   3   7   0     2125.22     2080.07     21.30 o 
   5   7   0     3489.19     3648.60     39.65 o 
   7   7   0      412.66      407.75     32.71 o 
   9   7   0       36.82       69.40     21.86 o 
   0   8   0       24.18        8.53      3.62 o 
   2   8   0     2464.87     2537.83     26.16 o 
   4   8   0     3240.07     3321.07     32.97 o 
   6   8   0      186.73      140.07     17.87 o 
   8   8   0      669.92      648.26     43.22 o 
   1   9   0     2909.44     3066.58     26.01 o 
   3   9   0     7494.92     7912.73     58.71 o 
   5   9   0      201.47      214.33     11.39 o 
   7   9   0       36.27       40.43     16.34 o 
   9   9   0      587.68      636.63     58.69 o 
   0  10   0     2265.90     2398.83     35.36 o 
   2  10   0     1084.67     1033.61     17.92 o 
   4  10   0     1778.12     1934.31     27.15 o 
   6  10   0      781.97      694.20     37.52 o 
   8  10   0      326.76      308.84     40.89 o 
   1  11   0    11712.43    12580.94     87.50 o 
   3  11   0     5246.20     5249.92     45.46 o 
   5  11   0      462.47      420.63     18.67 o 
   7  11   0       24.70       29.24     12.34 o 
   9  11   0      818.90      902.16     68.87 o 
   0  12   0     3133.96     3844.77     53.42 o 
   2  12   0       72.11       56.07      5.62 o 
   4  12   0     3004.24     2971.98     37.64 o 
   6  12   0       46.24       73.75     23.62 o 
   8  12   0       32.70       16.31     21.24 o 
   1  13   0      230.76      182.21      8.64 o 
   3  13   0       12.76        5.97      4.94 o 
   5  13   0        0.33        0.36      9.67 o 
   7  13   0     1092.29     1076.66    107.87 o 
   0  14   0     4738.21     4455.42     67.87 o 
   2  14   0      577.31      529.95     15.45 o 
   4  14   0        0.91       -1.58      6.12 o 
   6  14   0      653.29      649.36     28.03 o 
   8  14   0     1684.05     1655.94     47.80 o 
   1  15   0     5676.76     5701.16     57.34 o 
   3  15   0      175.97      208.98     13.45 o 
   5  15   0      954.83      890.98     35.84 o 
   7  15   0      213.90      238.45     42.99 o 
   0  16   0     1610.93     1748.29     47.63 o 
   2  16   0     1239.60     1144.18     27.28 o 
   4  16   0        6.76       -0.81     11.30 o 
   6  16   0      285.62      307.12     26.83 o 
   8  16   0        6.30       28.96     14.90 o 
   1  17   0     6246.65     5975.02     70.92 o 
   3  17   0     1227.01     1155.72     31.48 o 
   5  17   0     1489.62     1590.67     96.07 o 
   7  17   0       69.56       72.22     52.80 o 
   0  18   0     3382.34     3067.67     67.79 o 
   2  18   0      210.21      230.91     17.16 o 
   4  18   0      767.46      795.68     36.79 o 
   6  18   0       79.84       68.57     17.13 o 
   1  19   0    17109.96    15810.16    156.97 o 
   3  19   0     3268.97     3039.79     71.27 o 
   5  19   0      202.00      199.38     24.05 o 
   7  19   0      589.13      663.18     71.05 o 
   0  20   0     3344.16     3174.22    101.14 o 
   2  20   0      491.09      464.37     27.31 o 
   4  20   0      126.47      213.25     35.34 o 
   6  20   0      480.41      567.94     66.64 o 
   1  21   0      473.21      461.98     36.30 o 
   3  21   0      476.59      515.85     35.14 o 
   5  21   0      616.51      617.41     40.81 o 
   0  22   0      503.74      439.84     40.69 o 
   2  22   0      303.06      273.36     26.72 o 
   4  22   0     1004.30     1024.93     81.33 o 
   6  22   0      880.12      905.85     58.31 o 
   1  23   0       66.86      105.67     20.03 o 
   3  23   0      236.05      194.14     24.56 o 
   5  23   0        0.26       17.90     14.72 o 
   0  24   0      500.25      504.70     45.37 o 
   2  24   0       27.85       11.81     13.68 o 
   4  24   0       87.72      107.82     29.81 o 
   1  25   0      612.76      633.23     47.65 o 
   3  25   0      418.53      450.03     39.72 o 
   0  26   0       27.65       45.12     26.76 o 
   2  26   0      474.17      453.19     47.58 o 
   4  26   0      561.71      681.14     56.60 o 
   1  27   0       77.24      116.56     20.60 o 
   3  27   0     1240.18     1445.96     57.86 o 
   0  28   0       74.20       48.01     25.67 o 
   2  28   0       52.48       60.41     30.12 o 
   2   0   1    22583.29    23447.99    209.19 o 
   4   0   1       23.26       12.58      5.16 o 
   6   0   1     8405.02     8182.98    105.46 o 
   8   0   1        5.32       17.04     12.11 o 
  -9   1   1     1046.85     1100.99     43.89 o 
  -7   1   1     1499.49     1391.26     40.94 o 
  -5   1   1     3270.25     3288.44     44.18 o 
  -3   1   1     3052.26     3015.87     38.35 o 
  -1   1   1     7101.99     7599.28     53.70 o 
   1   1   1     6924.33     7442.41     53.29 o 
   3   1   1     3033.87     3073.92     42.95 o 
   5   1   1     3249.99     3277.84     48.17 o 
   7   1   1     1522.22     1451.79     48.89 o 
   9   1   1     1054.68     1070.39     43.48 o 
  -8   2   1      263.17      257.10     28.58 o 
  -6   2   1     2977.46     3011.02     49.88 o 
  -4   2   1     1558.53     1631.87     23.01 o 
  -2   2   1     7216.01     7304.98     61.43 o 
   0   2   1     6982.25     6878.36     44.61 o 
   2   2   1     7180.98     7313.29     51.42 o 
   4   2   1     1578.28     1659.44     29.56 o 
   6   2   1     2986.77     3048.31     52.98 o 
   8   2   1      256.74      235.39     34.70 o 
  -9   3   1       73.01       62.09     20.29 o 
  -7   3   1      697.40      700.16     43.69 o 
  -5   3   1     3143.21     3135.13     38.87 o 
  -3   3   1     7178.02     7267.52     52.92 o 
  -1   3   1    40866.61    42306.00    305.88 o 
   1   3   1    40701.54    41834.67    248.29 o 
   3   3   1     7078.99     7196.34     51.24 o 
   5   3   1     3157.93     3086.31     40.36 o 
   7   3   1      691.19      685.00     30.19 o 
   9   3   1       66.93       43.29     18.59 o 
  -8   4   1      268.26      307.75     30.69 o 
  -6   4   1     1770.75     1639.70     35.78 o 
  -4   4   1     5488.12     5886.09     50.70 o 
  -2   4   1     4405.38     4373.40     30.52 o 
   0   4   1     2000.14     1988.45     16.56 o 
   2   4   1     4453.44     4401.54     34.27 o 
   4   4   1     5551.59     5945.61     50.46 o 
   6   4   1     1719.60     1597.30     43.03 o 
   8   4   1      279.68      333.91     31.28 o 
  -9   5   1      588.31      537.06     42.14 o 
  -7   5   1     1263.05     1204.47     39.04 o 
  -5   5   1     2192.21     2227.88     30.79 o 
  -3   5   1      213.50      205.73      7.81 o 
  -1   5   1     3431.50     3538.47     26.96 o 
   1   5   1     3388.60     3508.69     25.69 o 
   3   5   1      216.82      209.54      7.95 o 
   5   5   1     2208.48     2252.04     24.23 o 
   7   5   1     1254.20     1241.24     39.48 o 
   9   5   1      598.81      651.47     45.72 o 
  -8   6   1      175.31      224.63     27.27 o 
  -6   6   1      498.10      491.08     15.86 o 
  -4   6   1      254.01      331.11     10.17 o 
  -2   6   1    20180.59    20554.49    117.97 o 
   0   6   1     6780.68     6461.68     60.68 o 
   2   6   1    19953.68    20463.19    123.10 o 
   4   6   1      271.65      334.15      8.81 o 
   6   6   1      528.54      528.21     28.37 o 
   8   6   1      177.01      194.39     25.76 o 
  -9   7   1      116.53      130.27     27.52 o 
  -7   7   1      394.69      377.90     31.22 o 
  -5   7   1     2233.19     2228.59     27.72 o 
  -3   7   1     6741.29     7247.23     52.60 o 
  -1   7   1      208.08      258.12      8.69 o 
   1   7   1      215.42      245.85      7.03 o 
   3   7   1     6691.90     7170.50     59.53 o 
   5   7   1     2245.48     2249.90     40.07 o 
   7   7   1      405.39      407.51     27.46 o 
   9   7   1      117.15      169.60     28.35 o 
  -8   8   1      113.68       74.30     29.41 o 
  -6   8   1      125.99      140.39     14.54 o 
  -4   8   1      737.72      730.42     16.34 o 
  -2   8   1     9465.98     9428.83     62.31 o 
   0   8   1     6967.25     7287.16     49.00 o 
   2   8   1     9609.49     9612.14     62.49 o 
   4   8   1      740.18      734.77     14.17 o 
   6   8   1      114.06      130.92      9.50 o 
   8   8   1      114.83       91.60     20.75 o 
  -9   9   1      624.87      661.95     58.09 o 
  -7   9   1       44.05       50.41     12.73 o 
  -5   9   1      196.75      150.54     12.04 o 
  -3   9   1     2261.15     2327.36     25.34 o 
  -1   9   1      823.15      773.87     13.34 o 
   1   9   1      841.69      823.61     12.14 o 
   3   9   1     2308.41     2337.61     25.44 o 
   5   9   1      209.09      182.11     11.48 o 
   7   9   1       48.06       27.22     14.89 o 
   9   9   1      623.60      662.26     59.08 o 
  -8  10   1      327.25      324.53     41.95 o 
  -6  10   1       20.17       19.22     17.16 o 
  -4  10   1       36.94       51.64      6.09 o 
  -2  10   1     9541.92     9634.29     68.19 o 
   0  10   1       86.13       63.05      5.22 o 
   2  10   1     9414.17     9527.64     64.66 o 
   4  10   1       39.26       57.27      8.11 o 
   6  10   1       23.99       20.83     16.05 o 
   8  10   1      322.14      300.13     58.47 o 
  -9  11   1      827.14      863.26     68.32 o 
  -7  11   1      240.50      277.30     37.01 o 
  -5  11   1      432.16      418.10     14.38 o 
  -3  11   1     5895.96     5991.12     49.66 o 
  -1  11   1     5074.20     5757.35     42.54 o 
   1  11   1     5058.96     5605.06     42.23 o 
   3  11   1     5800.35     5870.07     49.33 o 
   5  11   1      451.22      466.80     19.95 o 
   7  11   1      247.25      297.68     21.14 o 
   9  11   1      834.23      821.94     66.11 o 
  -8  12   1      123.95      159.52     33.65 o 
  -6  12   1      479.39      507.94     59.40 o 
  -4  12   1     1590.41     1614.75     31.38 o 
  -2  12   1     3192.03     3195.52     31.24 o 
   0  12   1     3703.61     3876.46     34.77 o 
   2  12   1     3214.28     3166.46     31.13 o 
   4  12   1     1586.91     1625.78     26.37 o 
   6  12   1      463.31      429.55     20.09 o 
   8  12   1      124.58      164.08     33.00 o 
  -7  13   1      243.26      202.41     36.52 o 
  -5  13   1      599.22      592.67     25.30 o 
  -3  13   1       33.60       20.73      5.38 o 
  -1  13   1      223.70      185.48      8.54 o 
   1  13   1      204.56      183.59      9.08 o 
   3  13   1       31.30        9.16      5.77 o 
   5  13   1      599.22      605.96     23.43 o 
   7  13   1      239.42      217.53     22.42 o 
  -8  14   1      780.10      840.52     36.52 o 
  -6  14   1      525.75      464.70     29.15 o 
  -4  14   1      855.47      843.53     25.06 o 
  -2  14   1      408.50      438.98     14.01 o 
   0  14   1      877.78      909.58     19.31 o 
   2  14   1      430.62      478.86     15.26 o 
   4  14   1      866.02      825.71     25.01 o 
   6  14   1      527.43      502.43     26.58 o 
   8  14   1      778.57      847.33     31.19 o 
  -7  15   1      336.70      436.84     69.00 o 
  -5  15   1       77.50      105.68     17.53 o 
  -3  15   1     1516.26     1469.66     30.95 o 
  -1  15   1     1564.15     1524.31     26.41 o 
   1  15   1     1534.93     1565.48     26.47 o 
   3  15   1     1532.91     1537.31     29.11 o 
   5  15   1       80.05       87.50     16.09 o 
   7  15   1      351.03      463.04     46.84 o 
  -8  16   1       46.66       55.84     16.90 o 
  -6  16   1      155.40      208.01     34.77 o 
  -4  16   1      641.90      667.58     49.03 o 
  -2  16   1      393.46      330.63     20.76 o 
   0  16   1     6472.24     5893.24     75.77 o 
   2  16   1      413.49      353.02     16.95 o 
   4  16   1      639.59      642.15     34.15 o 
   6  16   1      160.77      187.57     21.30 o 
   8  16   1       44.75       35.36     17.56 o 
  -7  17   1      112.40      114.01     30.60 o 
  -5  17   1      258.73      223.05     31.45 o 
  -3  17   1      563.44      500.62     23.56 o 
  -1  17   1      395.60      310.68     17.33 o 
   1  17   1      396.03      334.80     16.67 o 
   3  17   1      546.66      455.25     22.33 o 
   5  17   1      262.52      302.50     26.92 o 
   7  17   1      114.92       44.20     32.35 o 
  -6  18   1      218.13      219.41     35.61 o 
  -4  18   1     1711.25     1722.96     76.82 o 
  -2  18   1      351.22      316.38     20.01 o 
   0  18   1      341.29      455.00     20.77 o 
   2  18   1      325.43      288.13     21.33 o 
   4  18   1     1733.93     1745.71     52.91 o 
   6  18   1      214.85      234.60     25.49 o 
  -7  19   1      145.32      128.54     33.32 o 
  -5  19   1      229.08      261.27     26.82 o 
  -3  19   1      272.83      242.73     24.97 o 
  -1  19   1     1392.83     1287.83     31.32 o 
   1  19   1     1371.66     1281.88     31.09 o 
   3  19   1      266.73      269.53     38.37 o 
   5  19   1      235.51      279.24     28.15 o 
   7  19   1      144.24      129.78     32.92 o 
  -6  20   1      549.15      522.97     37.04 o 
  -4  20   1      564.86      570.93     35.71 o 
  -2  20   1      251.25      230.00     26.59 o 
   0  20   1      164.34      183.15     15.15 o 
   2  20   1      250.37      255.52     30.38 o 
   4  20   1      570.17      654.10     37.92 o 
   6  20   1      556.59      569.49     36.26 o 
  -5  21   1      439.62      502.89     37.07 o 
  -3  21   1       37.76       38.65     19.68 o 
  -1  21   1      514.27      524.48     29.86 o 
   1  21   1      503.71      538.95     28.96 o 
   3  21   1       39.00       20.76     13.54 o 
   5  21   1      447.45      463.29     35.01 o 
  -6  22   1      203.51      240.00     28.48 o 
  -4  22   1      320.40      381.26     41.04 o 
  -2  22   1      151.71      107.93     18.62 o 
   0  22   1      350.89      264.90     22.73 o 
   2  22   1      140.70      118.14     18.49 o 
   4  22   1      326.29      324.75     30.69 o 
   6  22   1      199.01      270.14     57.96 o 
  -5  23   1      142.83      165.81     24.36 o 
  -3  23   1       53.25       61.76     22.90 o 
  -1  23   1      625.97      617.07     39.62 o 
   1  23   1      610.63      623.42     50.93 o 
   3  23   1       47.72       45.53     16.35 o 
   5  23   1      151.03      185.23     24.77 o 
  -4  24   1        9.52       19.08     21.11 o 
  -2  24   1       99.14      105.16     19.45 o 
   0  24   1       27.64       18.67     12.17 o 
   2  24   1       90.91       80.91     17.53 o 
   4  24   1        9.86        8.23     14.16 o 
  -3  25   1      917.12     1050.88     46.73 o 
  -1  25   1      111.97      127.02     19.98 o 
   1  25   1      107.17      124.59     23.31 o 
   3  25   1      901.00      993.30     46.03 o 
  -4  26   1       78.59      155.04     25.81 o 
  -2  26   1      130.44      154.28     42.70 o 
   0  26   1       62.79      114.88     23.87 o 
   2  26   1      127.19      173.38     24.78 o 
   4  26   1       80.06      111.74     29.53 o 
  -3  27   1      387.65      416.19     36.44 o 
  -1  27   1     1235.60     1270.89     53.13 o 
   1  27   1     1230.60     1287.37     69.77 o 
   3  27   1      380.55      370.19     33.96 o 
  -2  28   1       34.17       88.24     24.33 o 
   0  28   1       16.55       45.74     18.44 o 
   2  28   1       32.08       83.95     26.68 o 
   0   0   2      670.43      617.21     14.45 o 
   2   0   2    30420.11    31088.89    278.36 o 
   4   0   2    18970.05    18712.50    166.90 o 
   6   0   2        0.36        7.14      8.18 o 
   8   0   2       65.79       50.48     14.13 o 
  -9   1   2       25.34       16.10     14.62 o 
  -7   1   2     1138.11     1133.18     37.31 o 
  -5   1   2     5399.86     5248.84     63.05 o 
  -3   1   2     2817.55     2996.59     29.44 o 
  -1   1   2     4102.20     4370.11     27.04 o 
   1   1   2     4050.88     4365.88     30.64 o 
   3   1   2     2765.41     2919.50     30.70 o 
   5   1   2     5394.42     5309.14     75.58 o 
   7   1   2     1126.48     1095.33     36.27 o 
   9   1   2       24.78       21.50     15.68 o 
  -8   2   2     1236.01     1226.40     49.30 o 
  -6   2   2     2847.92     2877.91     48.73 o 
  -4   2   2     6586.15     7088.43     61.57 o 
  -2   2   2     3419.46     3629.72     32.54 o 
   0   2   2    38239.58    39365.88    258.38 o 
   2   2   2     3476.98     3696.98     28.93 o 
   4   2   2     6594.78     7107.29     68.20 o 
   6   2   2     2898.37     3004.09     49.59 o 
   8   2   2     1247.48     1252.14     49.01 o 
  -9   3   2      351.29      355.90     62.36 o 
  -7   3   2      343.74      318.66     24.47 o 
  -5   3   2     1569.48     1704.03     24.31 o 
  -3   3   2     4163.72     4481.87     46.22 o 
  -1   3   2    50281.86    51240.67    320.82 o 
   1   3   2    50491.43    50591.88    310.09 o 
   3   3   2     4169.14     4459.00     33.95 o 
   5   3   2     1568.53     1668.14     26.97 o 
   7   3   2      360.38      342.87     29.25 o 
   9   3   2      350.42      345.55     34.37 o 
  -8   4   2      210.30      243.22     28.08 o 
  -6   4   2      587.24      590.97     22.82 o 
  -4   4   2     5309.92     5387.16     49.67 o 
  -2   4   2     2721.77     2979.73     23.82 o 
   0   4   2     6927.27     7592.99     45.78 o 
   2   4   2     2757.84     3053.90     24.35 o 
   4   4   2     5295.75     5397.19     39.67 o 
   6   4   2      597.99      637.07     23.36 o 
   8   4   2      208.22      182.97     25.30 o 
  -9   5   2      234.54      232.68     30.02 o 
  -7   5   2      759.75      735.52     32.09 o 
  -5   5   2     7878.67     8096.34     67.93 o 
  -3   5   2     6555.19     6352.37     42.49 o 
  -1   5   2       56.41       68.60      4.40 o 
   1   5   2       55.99       67.96      4.05 o 
   3   5   2     6546.28     6266.10     43.08 o 
   5   5   2     7807.41     8075.51     75.04 o 
   7   5   2      758.66      715.44     45.38 o 
   9   5   2      234.85      216.29     29.37 o 
  -8   6   2       88.38       73.54     24.98 o 
  -6   6   2     1218.03     1196.90     24.80 o 
  -4   6   2     5009.25     5152.37     44.52 o 
  -2   6   2    12150.63    13014.50     78.88 o 
   0   6   2      163.43      151.94      5.37 o 
   2   6   2    12146.48    13061.10     82.27 o 
   4   6   2     5004.23     5104.63     47.61 o 
   6   6   2     1219.48     1169.37     35.79 o 
   8   6   2       80.02       80.10     28.92 o 
  -9   7   2      599.79      582.63     43.81 o 
  -7   7   2       22.96        4.21     21.57 o 
  -5   7   2       66.02       71.02     12.56 o 
  -3   7   2     9193.10     8971.57     62.59 o 
  -1   7   2     3715.94     3976.03     43.66 o 
   1   7   2     3618.30     3978.40     37.26 o 
   3   7   2     9184.88     9043.49     65.29 o 
   5   7   2       65.12       68.86      5.90 o 
   7   7   2       28.14       13.25     12.21 o 
   9   7   2      609.61      605.79     44.66 o 
  -8   8   2      800.95      875.47     46.38 o 
  -6   8   2       80.82       48.03     11.12 o 
  -4   8   2     2306.70     2316.94     25.15 o 
  -2   8   2     2223.62     2301.65     23.31 o 
   0   8   2     3647.77     4016.85     30.07 o 
   2   8   2     2228.48     2276.70     24.30 o 
   4   8   2     2318.18     2310.73     28.13 o 
   6   8   2       76.84       48.33      6.76 o 
   8   8   2      792.12      884.71     43.31 o 
  -9   9   2       80.17       75.95     29.70 o 
  -7   9   2      417.54      420.93     42.84 o 
  -5   9   2     2241.07     2313.92     38.39 o 
  -3   9   2     6050.18     6379.35     53.44 o 
  -1   9   2     3968.47     4282.07     32.81 o 
   1   9   2     3972.48     4305.79     34.14 o 
   3   9   2     5932.64     6432.18     50.12 o 
   5   9   2     2190.63     2170.87     45.44 o 
   7   9   2      418.35      358.66     36.30 o 
   9   9   2       79.63       77.08     28.69 o 
  -8  10   2       64.54       48.11     25.03 o 
  -6  10   2       19.78       10.53     12.89 o 
  -4  10   2     9211.73     9043.23     70.94 o 
  -2  10   2     7080.70     7568.26     56.87 o 
   0  10   2      922.78      843.20     12.97 o 
   2  10   2     7141.96     7604.84     54.06 o 
   4  10   2     9264.32     9148.39     82.04 o 
   6  10   2       21.73       15.32      9.98 o 
   8  10   2       63.16       36.15     21.60 o 
  -9  11   2      496.83      517.71    137.23 o 
  -7  11   2      118.10      113.20     27.96 o 
  -5  11   2      318.65      303.48     12.75 o 
  -3  11   2     2484.10     2505.44     28.24 o 
  -1  11   2     1253.67     1317.55     17.70 o 
   1  11   2     1215.80     1284.75     16.86 o 
   3  11   2     2498.02     2515.22     28.33 o 
   5  11   2      313.24      325.73     18.03 o 
   7  11   2      127.06      100.11     25.40 o 
   9  11   2      489.64      517.72     53.56 o 
  -8  12   2      454.45      458.46     24.79 o 
  -6  12   2     1218.98     1160.14     57.09 o 
  -4  12   2     2663.28     2646.44     38.29 o 
  -2  12   2      972.26      894.52     15.50 o 
   0  12   2      988.16      922.87     15.26 o 
   2  12   2      945.15      855.50     15.33 o 
   4  12   2     2658.62     2633.03     48.24 o 
   6  12   2     1248.00     1166.98     34.13 o 
   8  12   2      458.57      470.07     49.29 o 
  -7  13   2      125.90      114.46     47.84 o 
  -5  13   2     1083.33      993.04     30.19 o 
  -3  13   2      436.68      407.51     13.59 o 
  -1  13   2     1710.99     1702.93     22.11 o 
   1  13   2     1733.21     1710.72     23.10 o 
   3  13   2      451.90      427.34     15.37 o 
   5  13   2     1096.30      954.50     31.91 o 
   7  13   2      134.12      172.40     21.83 o 
  -8  14   2      823.10      883.28     38.70 o 
  -6  14   2      448.07      388.35     41.84 o 
  -4  14   2     5090.10     5052.34     63.54 o 
  -2  14   2     2287.29     2218.27     28.23 o 
   0  14   2     3697.86     3633.04     41.57 o 
   2  14   2     2317.53     2307.07     32.93 o 
   4  14   2     5161.56     5088.63     63.92 o 
   6  14   2      458.86      426.46     26.17 o 
   8  14   2      818.56      937.42     63.79 o 
  -7  15   2      357.18      394.90     61.23 o 
  -5  15   2      742.11      593.06     39.42 o 
  -3  15   2     3445.92     3304.64     48.35 o 
  -1  15   2       39.07       38.60      7.13 o 
   1  15   2       38.59       57.24      7.54 o 
   3  15   2     3390.51     3194.19     43.84 o 
   5  15   2      725.91      632.10     47.66 o 
   7  15   2      360.07      353.09     28.71 o 
  -8  16   2     1257.30     1224.53     71.51 o 
  -6  16   2      208.29      245.79     21.10 o 
  -4  16   2     1645.04     1504.82     55.11 o 
  -2  16   2     3024.39     2844.92     44.79 o 
   0  16   2     6872.72     6618.50     64.90 o 
   2  16   2     3005.55     2875.18     41.42 o 
   4  16   2     1638.67     1534.63     40.51 o 
   6  16   2      204.92      218.92     32.61 o 
   8  16   2     1234.93     1356.75     49.07 o 
  -7  17   2     1083.06     1099.24    115.03 o 
  -5  17   2     1133.08     1159.32     42.64 o 
  -3  17   2     2401.20     2339.20     45.78 o 
  -1  17   2     2626.89     2532.55     42.29 o 
   1  17   2     2644.55     2605.84     39.47 o 
   3  17   2     2385.82     2264.53     57.76 o 
   5  17   2     1125.63     1119.21     59.67 o 
   7  17   2     1085.28     1105.99     48.04 o 
  -6  18   2       14.76       -1.26     13.26 o 
  -4  18   2      139.35      107.19     18.42 o 
  -2  18   2      646.91      538.98     24.78 o 
   0  18   2      475.23      609.42     21.82 o 
   2  18   2      646.53      534.95     28.51 o 
   4  18   2      150.03      148.01     20.82 o 
   6  18   2       14.73        6.63     13.79 o 
  -7  19   2      150.54      175.00     35.78 o 
  -5  19   2     1759.05     1457.91     95.64 o 
  -3  19   2     1287.80     1237.95     37.92 o 
  -1  19   2     1276.66     1215.43     33.31 o 
   1  19   2     1280.52     1222.22     30.44 o 
   3  19   2     1252.26     1207.46     44.20 o 
   5  19   2     1744.14     1674.70     58.85 o 
   7  19   2      150.65      159.04     20.62 o 
  -6  20   2       55.36       59.22     18.33 o 
  -4  20   2      262.92      292.82     27.82 o 
  -2  20   2       48.97       56.92     12.59 o 
   0  20   2      396.86      414.48     21.94 o 
   2  20   2       49.51       46.34     11.86 o 
   4  20   2      267.34      325.41     29.31 o 
   6  20   2       53.69       56.30     18.06 o 
  -5  21   2      189.02      196.34     25.42 o 
  -3  21   2      321.20      343.47     29.72 o 
  -1  21   2     1029.36      858.16     37.82 o 
   1  21   2     1044.71      894.18     33.29 o 
   3  21   2      322.58      291.83     27.72 o 
   5  21   2      189.42      257.29     29.67 o 
  -6  22   2      313.60      386.15     32.98 o 
  -4  22   2       55.51       83.01     18.64 o 
  -2  22   2      125.86       94.05     18.69 o 
   0  22   2     2013.75     1792.11     48.21 o 
   2  22   2      123.70      118.77     19.47 o 
   4  22   2       55.37       62.54     17.72 o 
   6  22   2      304.46      337.45     31.14 o 
  -5  23   2      224.89      289.84     29.93 o 
  -3  23   2       21.83       22.21     14.88 o 
  -1  23   2      644.76      755.73     38.11 o 
   1  23   2      652.55      697.95     35.91 o 
   3  23   2       18.12       23.25     31.49 o 
   5  23   2      233.08      266.23     28.86 o 
  -4  24   2      533.63      540.58     40.05 o 
  -2  24   2      132.66      148.56     33.84 o 
   0  24   2       17.06       22.36     12.19 o 
   2  24   2      139.83      172.25     23.08 o 
   4  24   2      533.32      491.17     37.67 o 
  -3  25   2      244.54      213.95     36.37 o 
  -1  25   2      122.52       89.82     20.32 o 
   1  25   2      120.93      121.45     20.65 o 
   3  25   2      242.23      281.85     29.57 o 
  -4  26   2       97.79      108.62     40.95 o 
  -2  26   2      146.76      176.60     31.18 o 
   0  26   2        9.50       60.12     30.23 o 
   2  26   2      141.16      193.47     26.83 o 
   4  26   2       97.57      150.80     35.21 o 
  -3  27   2      590.43      639.14     44.60 o 
  -1  27   2      209.79      239.79     35.06 o 
   1  27   2      222.19      307.88     31.36 o 
   3  27   2      586.66      711.58     86.02 o 
  -2  28   2      955.83     1045.45     50.38 o 
   0  28   2       46.69       95.44     37.45 o 
   2  28   2      946.32     1020.02     49.17 o 
   2   0   3       92.35      123.41      5.41 o 
   4   0   3      260.15      242.51      9.40 o 
   6   0   3     1302.62     1309.10     39.73 o 
   8   0   3      290.61      335.25     27.41 o 
  -9   1   3       10.36       19.29     14.85 o 
  -7   1   3      867.76      855.06     36.49 o 
  -5   1   3     8648.42     8899.72     79.99 o 
  -3   1   3     4021.41     4237.11     41.16 o 
  -1   1   3    26521.41    27479.32    175.06 o 
   1   1   3    26466.64    27907.51    176.80 o 
   3   1   3     3917.15     4195.50     41.15 o 
   5   1   3     8626.01     8897.56    122.02 o 
   7   1   3      846.42      858.63     32.27 o 
   9   1   3        9.81        2.95     13.84 o 
  -8   2   3      920.80      972.60     44.21 o 
  -6   2   3     6195.89     6080.26     89.14 o 
  -4   2   3     4257.21     4279.07     41.07 o 
  -2   2   3     1844.56     2361.36     21.20 o 
   0   2   3       66.54       75.43      3.44 o 
   2   2   3     1877.26     2363.45     18.42 o 
   4   2   3     4240.68     4222.30     41.33 o 
   6   2   3     6148.24     6037.35     86.22 o 
   8   2   3      909.37      898.07     42.50 o 
  -9   3   3      499.14      508.98     40.56 o 
  -7   3   3      677.44      608.15     30.01 o 
  -5   3   3     1748.69     1779.78     25.63 o 
  -3   3   3      559.45      540.66     10.60 o 
  -1   3   3    20581.14    20982.63    126.30 o 
   1   3   3    20539.29    20704.82    119.43 o 
   3   3   3      554.73      509.91      8.55 o 
   5   3   3     1729.19     1756.57     31.77 o 
   7   3   3      701.32      598.00     35.45 o 
   9   3   3      492.14      422.60     56.39 o 
  -8   4   3      156.63      185.32     25.47 o 
  -6   4   3     3690.16     3633.28     46.13 o 
  -4   4   3     1248.09     1221.68     21.67 o 
  -2   4   3      511.93      499.08      7.16 o 
   0   4   3    34851.28    35130.98    292.45 o 
   2   4   3      480.61      464.43      7.94 o 
   4   4   3     1268.39     1234.78     14.24 o 
   6   4   3     3696.29     3601.10     62.90 o 
   8   4   3      158.73      173.74     24.90 o 
  -9   5   3      132.82      160.53     27.27 o 
  -7   5   3      251.31      265.26     39.43 o 
  -5   5   3     2359.32     2356.42     30.72 o 
  -3   5   3     4873.33     5154.94     36.02 o 
  -1   5   3     4299.70     4057.37     28.84 o 
   1   5   3     4313.06     3996.77     42.72 o 
   3   5   3     4921.14     5192.03     47.57 o 
   5   5   3     2384.89     2377.84     30.09 o 
   7   5   3      239.83      256.85     26.17 o 
   9   5   3      136.70      132.05     27.03 o 
  -8   6   3      170.98      184.64     35.20 o 
  -6   6   3      975.11     1005.87     29.25 o 
  -4   6   3    10472.70    10597.74     77.60 o 
  -2   6   3     1525.12     1405.79     17.15 o 
   0   6   3      976.26      951.61     11.33 o 
   2   6   3     1549.15     1409.13     15.92 o 
   4   6   3    10481.74    10668.17     71.45 o 
   6   6   3      992.76      957.79     32.26 o 
   8   6   3      164.13      160.58     23.97 o 
  -9   7   3      772.38      846.87     71.87 o 
  -7   7   3      766.58      770.56     50.02 o 
  -5   7   3     1339.55     1344.98     25.78 o 
  -3   7   3     8093.42     8151.37     55.82 o 
  -1   7   3     3116.60     3124.84     30.17 o 
   1   7   3     3172.06     3185.24     33.25 o 
   3   7   3     8061.40     8083.82     57.01 o 
   5   7   3     1357.32     1347.44     23.21 o 
   7   7   3      771.21      771.14     32.51 o 
   9   7   3      778.11      815.77     50.99 o 
  -8   8   3     1143.71     1181.22     49.19 o 
  -6   8   3      770.97      831.00     31.75 o 
  -4   8   3      609.23      632.19     13.51 o 
  -2   8   3      715.39      657.76     12.85 o 
   0   8   3       30.97       -2.15      3.00 o 
   2   8   3      719.60      651.45     11.29 o 
   4   8   3      628.58      648.41     15.04 o 
   6   8   3      748.78      846.76     17.25 o 
   8   8   3     1147.05     1196.19     49.75 o 
  -9   9   3      357.84      353.01     47.65 o 
  -7   9   3      424.33      434.33     43.06 o 
  -5   9   3     2923.83     2833.59     43.77 o 
  -3   9   3     4505.28     4418.90     45.57 o 
  -1   9   3     4384.65     4629.88     34.83 o 
   1   9   3     4416.97     4671.41     36.29 o 
   3   9   3     4470.50     4420.06     38.34 o 
   5   9   3     2904.11     2891.77     55.44 o 
   7   9   3      424.15      462.45     34.19 o 
   9   9   3      362.71      373.10     46.50 o 
  -8  10   3      104.06       86.51     27.08 o 
  -6  10   3      334.69      365.67     30.01 o 
  -4  10   3      303.55      291.76     10.12 o 
  -2  10   3     6046.93     6168.00     48.88 o 
   0  10   3     7551.92     8286.03     54.82 o 
   2  10   3     6108.34     6200.59     55.95 o 
   4  10   3      299.77      303.44     12.62 o 
   6  10   3      333.58      370.71     15.25 o 
   8  10   3      102.58      135.67     30.41 o 
  -9  11   3      858.48      983.53     73.62 o 
  -7  11   3        4.80       -0.59     21.11 o 
  -5  11   3     7114.86     6744.51     63.82 o 
  -3  11   3     2086.21     2067.22     25.23 o 
  -1  11   3      843.21      872.86     14.38 o 
   1  11   3      824.42      850.09     14.25 o 
   3  11   3     2114.85     2108.35     25.43 o 
   5  11   3     7155.91     6681.91     90.37 o 
   7  11   3        4.17       21.31      8.83 o 
   9  11   3      864.68      947.32     69.26 o 
  -8  12   3      351.14      335.78     44.11 o 
  -6  12   3     1702.48     1770.09    105.95 o 
  -4  12   3     1956.81     1912.08     37.37 o 
  -2  12   3     4165.03     4163.63     37.14 o 
   0  12   3     8217.76     8186.74     59.11 o 
   2  12   3     4160.69     4083.53     38.58 o 
   4  12   3     1955.49     1983.66     34.69 o 
   6  12   3     1686.41     1646.36     36.20 o 
   8  12   3      352.13      327.02     42.28 o 
  -7  13   3      306.32      315.36     40.36 o 
  -5  13   3     3214.20     3019.68     61.11 o 
  -3  13   3     3697.44     3422.42     37.99 o 
  -1  13   3     4577.25     4384.15     39.27 o 
   1  13   3     4614.66     4445.21     43.40 o 
   3  13   3     3671.37     3420.65     44.17 o 
   5  13   3     3153.71     2984.49     56.67 o 
   7  13   3      289.11      300.08     24.02 o 
  -8  14   3       66.38       69.38     29.79 o 
  -6  14   3     1056.29     1011.23     74.95 o 
  -4  14   3       76.95       73.04     10.32 o 
  -2  14   3      530.46      498.96     14.56 o 
   0  14   3     4239.92     4153.53     45.26 o 
   2  14   3      514.70      514.99     15.18 o 
   4  14   3       80.32       87.47     10.78 o 
   6  14   3     1034.81      999.26     37.01 o 
   8  14   3       67.30       66.24     43.07 o 
  -7  15   3       64.56       64.04     34.71 o 
  -5  15   3     1440.92     1271.35     47.88 o 
  -3  15   3      368.48      373.66     18.80 o 
  -1  15   3     2744.90     2417.10     39.44 o 
   1  15   3     2723.83     2421.42     34.81 o 
   3  15   3      389.45      382.90     16.15 o 
   5  15   3     1451.47     1394.56     44.87 o 
   7  15   3       60.98       44.43     15.23 o 
  -8  16   3       21.53       -3.81     24.22 o 
  -6  16   3      591.09      587.85     27.50 o 
  -4  16   3     2188.80     2123.59     47.61 o 
  -2  16   3     3046.10     2828.49     44.93 o 
   0  16   3     1068.81      976.92     21.55 o 
   2  16   3     3019.93     2832.99     45.96 o 
   4  16   3     2196.16     2117.99     47.87 o 
   6  16   3      575.67      609.34     33.74 o 
   8  16   3       22.41       21.15     11.64 o 
  -7  17   3     1460.73     1495.29    119.60 o 
  -5  17   3      979.02      986.90     52.76 o 
  -3  17   3      333.14      395.25     24.44 o 
  -1  17   3     2207.12     2063.82     38.05 o 
   1  17   3     2232.13     2111.79     59.58 o 
   3  17   3      343.62      349.46     27.24 o 
   5  17   3      973.75     1007.36     65.09 o 
   7  17   3     1459.05     1564.29     62.18 o 
  -6  18   3     2021.69     2025.09     54.74 o 
  -4  18   3     2003.75     1874.64    129.54 o 
  -2  18   3     1309.98     1262.56     33.75 o 
   0  18   3     7737.61     7145.69     81.51 o 
   2  18   3     1352.75     1375.94     45.35 o 
   4  18   3     2031.04     1917.74     55.55 o 
   6  18   3     2030.00     1987.16     76.77 o 
  -7  19   3       87.51      110.29     36.26 o 
  -5  19   3       23.55       -4.25      7.40 o 
  -3  19   3       21.91       35.90     11.48 o 
  -1  19   3      700.81      669.20     25.48 o 
   1  19   3      684.66      686.68     23.20 o 
   3  19   3       19.93       19.32     12.97 o 
   5  19   3       25.92       33.21     14.41 o 
   7  19   3       92.06       70.83     13.49 o 
  -6  20   3      661.78      725.59     38.45 o 
  -4  20   3      327.89      323.60     42.34 o 
  -2  20   3       12.03       31.33     17.71 o 
   0  20   3     2581.54     2392.64     48.18 o 
   2  20   3       13.62       27.05     18.31 o 
   4  20   3      328.07      386.93     31.52 o 
   6  20   3      657.56      793.82     41.14 o 
  -5  21   3      185.51      164.68     37.07 o 
  -3  21   3      231.63      280.62     27.49 o 
  -1  21   3      192.70      162.05     20.85 o 
   1  21   3      199.88      211.53     19.87 o 
   3  21   3      221.11      292.97     27.73 o 
   5  21   3      179.00      194.95     25.17 o 
  -6  22   3      590.23      558.85     36.41 o 
  -4  22   3      238.67      217.67     25.75 o 
  -2  22   3      389.96      370.63     30.63 o 
   0  22   3     1446.17     1390.20     43.21 o 
   2  22   3      398.74      418.19     32.39 o 
   4  22   3      237.96      204.12     25.10 o 
   6  22   3      577.34      670.03     96.98 o 
  -5  23   3      759.79      683.55     42.10 o 
  -3  23   3      823.74      800.09     40.52 o 
  -1  23   3      133.41       92.99     18.33 o 
   1  23   3      127.25      127.03     30.12 o 
   3  23   3      837.30      800.40     42.05 o 
   5  23   3      763.78      790.99     42.60 o 
  -4  24   3       18.96       16.31     16.06 o 
  -2  24   3      895.51      926.28     43.07 o 
   0  24   3      123.54      146.22     20.85 o 
   2  24   3      880.36      856.47     41.27 o 
   4  24   3       18.71       24.91     29.56 o 
  -3  25   3       65.38      103.46     21.14 o 
  -1  25   3       21.73       24.28     13.74 o 
   1  25   3       19.67       28.14     23.22 o 
   3  25   3       70.60      115.28     52.13 o 
  -4  26   3      231.51      220.49     27.82 o 
  -2  26   3      288.23      327.78     42.38 o 
   0  26   3       69.08       75.50     20.27 o 
   2  26   3      301.50      266.52     29.17 o 
   4  26   3      231.69      239.62     28.23 o 
  -3  27   3        7.66       38.18     18.21 o 
  -1  27   3       74.67      115.32     37.40 o 
   1  27   3       80.98       58.95     17.45 o 
   3  27   3        7.32        2.68     20.27 o 
  -2  28   3      852.35      919.86     67.37 o 
   0  28   3      820.03      865.83     60.66 o 
   2  28   3      856.68     1036.92     85.45 o 
   0   0   4      333.52      187.71      5.62 o 
   2   0   4     1291.45     1311.57     13.84 o 
   4   0   4     9114.34     8938.78     78.76 o 
   6   0   4       53.91       62.00     20.53 o 
   8   0   4     1759.59     1865.02     61.11 o 
  -9   1   4      363.64      399.73     31.79 o 
  -7   1   4     2101.34     2015.09     50.21 o 
  -5   1   4     2554.40     2711.09     33.46 o 
  -3   1   4    16352.25    17143.56    133.29 o 
  -1   1   4    65354.30    66733.20    400.15 o 
   1   1   4    65160.70    65904.95    377.35 o 
   3   1   4    16412.88    17183.12    133.31 o 
   5   1   4     2581.11     2761.64     37.72 o 
   7   1   4     2069.45     2074.83     58.03 o 
   9   1   4      351.52      398.76     31.94 o 
  -8   2   4      573.86      563.72     40.01 o 
  -6   2   4      228.83      214.15     19.54 o 
  -4   2   4     2443.31     2341.67     25.92 o 
  -2   2   4    10360.81    11108.09     61.42 o 
   0   2   4    12996.51    13424.32     87.64 o 
   2   2   4    10470.51    11330.68     67.21 o 
   4   2   4     2511.57     2424.11     28.24 o 
   6   2   4      223.78      225.26     18.55 o 
   8   2   4      571.73      598.01     40.24 o 
  -9   3   4       65.84       41.32     30.13 o 
  -7   3   4     2503.99     2490.99     56.68 o 
  -5   3   4     3817.56     3794.38     38.22 o 
  -3   3   4     1252.73     1149.56     14.83 o 
  -1   3   4     4859.84     5060.27     38.15 o 
   1   3   4     4860.70     5006.97     33.05 o 
   3   3   4     1284.80     1155.84     14.11 o 
   5   3   4     3844.51     3864.12     55.24 o 
   7   3   4     2504.17     2379.91     88.19 o 
   9   3   4       65.87      105.81     34.66 o 
  -8   4   4     1253.74     1302.85     51.00 o 
  -6   4   4     3178.93     3100.91     43.04 o 
  -4   4   4      313.53      359.72      8.91 o 
  -2   4   4     7062.64     7436.56     51.41 o 
   0   4   4     8951.48     8941.87     56.10 o 
   2   4   4     7013.83     7329.69     49.03 o 
   4   4   4      317.89      368.65      8.49 o 
   6   4   4     3148.70     3095.03     57.32 o 
   8   4   4     1254.00     1258.79     60.50 o 
  -9   5   4      720.37      706.29     47.47 o 
  -7   5   4       54.47       41.56     15.85 o 
  -5   5   4      113.98       85.08      6.56 o 
  -3   5   4     2615.81     2658.12     21.72 o 
  -1   5   4     5250.96     4686.86     33.25 o 
   1   5   4     5312.58     4803.41     37.76 o 
   3   5   4     2604.14     2582.72     26.90 o 
   5   5   4      115.50      103.71      8.08 o 
   7   5   4       48.41       43.83     15.40 o 
   9   5   4      716.42      795.40     59.05 o 
  -8   6   4       51.62       24.21     16.17 o 
  -6   6   4     2046.61     2049.41     42.26 o 
  -4   6   4     2229.31     2138.98     29.65 o 
  -2   6   4     1364.59     1417.86     16.12 o 
   0   6   4      342.93      431.45      9.31 o 
   2   6   4     1369.35     1410.30     15.97 o 
   4   6   4     2192.19     2050.79     22.14 o 
   6   6   4     2046.28     2012.39     46.17 o 
   8   6   4       48.97       54.54     18.23 o 
  -9   7   4       85.26       89.49     22.91 o 
  -7   7   4      894.49      879.00     39.76 o 
  -5   7   4       84.55       78.91      8.57 o 
  -3   7   4     3558.11     3407.59     28.41 o 
  -1   7   4     4645.44     4868.71     36.03 o 
   1   7   4     4669.49     4990.91     37.47 o 
   3   7   4     3680.93     3574.84     30.50 o 
   5   7   4       72.78       84.00      6.46 o 
   7   7   4      891.83      898.77     39.96 o 
   9   7   4       86.89       68.82     21.92 o 
  -8   8   4       68.49       47.47     17.77 o 
  -6   8   4       47.36       35.80     12.43 o 
  -4   8   4     3153.17     2994.63     29.04 o 
  -2   8   4     3581.33     3666.75     30.74 o 
   0   8   4     2678.31     2709.18     23.28 o 
   2   8   4     3615.73     3689.43     31.93 o 
   4   8   4     3195.84     3055.53     31.29 o 
   6   8   4       50.17       38.56      7.86 o 
   8   8   4       70.45       46.85     18.30 o 
  -9   9   4      710.95      698.56     62.71 o 
  -7   9   4      164.50      156.16     30.85 o 
  -5   9   4      875.60      814.02     23.02 o 
  -3   9   4     6955.16     7118.63     56.46 o 
  -1   9   4     3942.47     3689.41     35.55 o 
   1   9   4     3863.06     3689.06     33.89 o 
   3   9   4     6958.25     7047.53     59.03 o 
   5   9   4      872.08      826.17     22.85 o 
   7   9   4      150.51      150.61     22.34 o 
   9   9   4      706.05      745.98     48.69 o 
  -8  10   4      956.32     1063.57    108.17 o 
  -6  10   4     1127.20     1145.11    124.61 o 
  -4  10   4     2981.07     3103.73     33.28 o 
  -2  10   4     3833.82     4228.08     37.41 o 
   0  10   4     7334.65     8625.36     56.76 o 
   2  10   4     3810.54     4195.78     36.89 o 
   4  10   4     2982.68     3175.16     46.54 o 
   6  10   4     1151.13     1176.57     26.12 o 
   8  10   4      952.84      954.16     85.65 o 
  -9  11   4       48.34       40.12     28.92 o 
  -7  11   4      457.15      441.72     57.88 o 
  -5  11   4      387.85      394.70     18.01 o 
  -3  11   4     4024.76     3931.68     43.06 o 
  -1  11   4     1437.17     1530.76     19.51 o 
   1  11   4     1427.12     1510.00     20.19 o 
   3  11   4     4074.72     4052.06     41.86 o 
   5  11   4      372.98      338.94     18.08 o 
   7  11   4      453.63      465.85     18.71 o 
   9  11   4       46.42       14.12     28.08 o 
  -8  12   4      293.56      347.07     45.44 o 
  -6  12   4      844.74      776.45     48.26 o 
  -4  12   4     3392.75     3332.19     42.90 o 
  -2  12   4     1255.90     1307.47     18.94 o 
   0  12   4     1260.76     1205.77     17.67 o 
   2  12   4     1282.06     1316.49     19.73 o 
   4  12   4     3308.23     3303.57     46.45 o 
   6  12   4      822.48      818.56     33.29 o 
   8  12   4      294.88      320.68     41.98 o 
  -7  13   4       88.58       83.09     25.26 o 
  -5  13   4      592.54      584.52     24.16 o 
  -3  13   4     2016.60     2037.61     27.93 o 
  -1  13   4      136.31      117.44      7.44 o 
   1  13   4      131.79      125.08      8.96 o 
   3  13   4     2015.66     1996.52     31.15 o 
   5  13   4      612.33      627.43     30.55 o 
   7  13   4       93.24       86.61     19.13 o 
  -8  14   4      664.76      624.54     59.21 o 
  -6  14   4      776.71      821.80     61.47 o 
  -4  14   4      543.41      451.77     20.75 o 
  -2  14   4      162.52      139.65     10.19 o 
   0  14   4     1480.17     1271.13     23.06 o 
   2  14   4      164.38      160.55     10.23 o 
   4  14   4      542.22      536.21     20.09 o 
   6  14   4      797.23      857.49     35.83 o 
   8  14   4      653.26      742.68     61.64 o 
  -7  15   4     1239.47     1147.76     64.12 o 
  -5  15   4     1306.54     1237.52     41.23 o 
  -3  15   4      891.57      885.25     27.35 o 
  -1  15   4      750.72      657.95     17.91 o 
   1  15   4      732.40      692.18     17.85 o 
   3  15   4      888.13      891.64     24.72 o 
   5  15   4     1306.87     1305.01     48.26 o 
   7  15   4     1267.43     1326.53     31.33 o 
  -8  16   4       73.21       89.81     30.47 o 
  -6  16   4      382.04      381.16     24.05 o 
  -4  16   4     1934.81     1852.50     70.27 o 
  -2  16   4     2172.69     2013.75     40.84 o 
   0  16   4     3240.27     3011.17     39.54 o 
   2  16   4     2191.74     2125.98     34.53 o 
   4  16   4     1912.22     1841.11     53.70 o 
   6  16   4      375.14      393.48     24.75 o 
   8  16   4       71.59       69.59     13.64 o 
  -7  17   4      184.33      166.45     34.46 o 
  -5  17   4     1465.66     1424.35     70.79 o 
  -3  17   4       23.11       26.10     10.14 o 
  -1  17   4     1367.41     1213.51     29.00 o 
   1  17   4     1368.36     1250.51     27.09 o 
   3  17   4       27.25       37.03     11.71 o 
   5  17   4     1456.71     1528.04     49.38 o 
   7  17   4      184.40      204.83     17.80 o 
  -6  18   4      364.49      341.46     28.31 o 
  -4  18   4     1432.39     1370.88     46.79 o 
  -2  18   4     1395.58     1337.98     38.66 o 
   0  18   4     1259.71     1136.33     28.69 o 
   2  18   4     1398.40     1367.69     53.89 o 
   4  18   4     1413.09     1385.78     87.59 o 
   6  18   4      367.56      415.97     26.79 o 
  -7  19   4      449.40      506.64     54.11 o 
  -5  19   4      258.47      260.48     33.97 o 
  -3  19   4      505.25      547.04     28.58 o 
  -1  19   4      736.48      702.41     26.03 o 
   1  19   4      708.68      715.84     25.58 o 
   3  19   4      506.67      536.49     32.55 o 
   5  19   4      255.21      306.59     28.21 o 
   7  19   4      427.40      499.28     34.67 o 
  -6  20   4       45.08       28.97     18.68 o 
  -4  20   4      492.16      519.17     33.47 o 
  -2  20   4      184.33      163.89     28.61 o 
   0  20   4     6421.94     5944.12     82.25 o 
   2  20   4      183.32      157.58     20.17 o 
   4  20   4      503.13      527.10     35.92 o 
   6  20   4       45.30       46.23     13.33 o 
  -5  21   4      656.96      725.79     40.45 o 
  -3  21   4      386.22      340.29     29.67 o 
  -1  21   4      220.63      214.35     24.18 o 
   1  21   4      219.33      207.12     25.54 o 
   3  21   4      409.26      393.21     31.84 o 
   5  21   4      658.50      715.19     44.31 o 
  -6  22   4       42.56       43.68     20.91 o 
  -4  22   4     1133.96     1132.58     46.67 o 
  -2  22   4      114.47       92.34     18.40 o 
   0  22   4      209.88      183.37     20.00 o 
   2  22   4      114.99      121.17     18.96 o 
   4  22   4     1102.71     1180.67     56.51 o 
   6  22   4       41.12       74.47     23.61 o 
  -5  23   4      795.76      782.20     60.54 o 
  -3  23   4      645.02      622.88     52.29 o 
  -1  23   4      180.84      170.91     22.55 o 
   1  23   4      193.81      208.22     24.22 o 
   3  23   4      648.88      658.95     38.92 o 
   5  23   4      800.97      894.48     42.67 o 
  -4  24   4      478.25      470.80     37.44 o 
  -2  24   4      185.97      213.26     25.48 o 
   0  24   4     1402.64     1383.90     54.30 o 
   2  24   4      193.32      202.20     24.54 o 
   4  24   4      476.64      449.26     49.65 o 
  -3  25   4      133.94      167.56     24.76 o 
  -1  25   4      197.36      192.86     24.70 o 
   1  25   4      204.32      195.00     27.95 o 
   3  25   4      127.37      137.94     22.98 o 
  -4  26   4      812.69      873.41     49.12 o 
  -2  26   4      398.88      382.84     56.17 o 
   0  26   4       17.16       37.02     16.74 o 
   2  26   4      407.33      437.05     75.72 o 
   4  26   4      826.60      935.78     56.98 o 
  -3  27   4       83.98       95.11     37.36 o 
  -1  27   4      146.13      133.88     34.33 o 
   1  27   4      145.46      116.63     30.34 o 
   3  27   4       92.68      146.71     39.77 o 
  -2  28   4       24.69       33.33     21.17 o 
   0  28   4      119.76       95.42     33.09 o 
   2  28   4       24.63       19.09     21.03 o 
   2   0   5     3351.96     3450.15     26.61 o 
   4   0   5        0.01        2.65      4.56 o 
   6   0   5      250.15      234.21     56.73 o 
   8   0   5       12.76       34.12     14.73 o 
  -9   1   5      595.85      694.59     40.62 o 
  -7   1   5       97.50       69.26     15.40 o 
  -5   1   5     2267.96     2269.09     40.88 o 
  -3   1   5     3334.59     3445.71     31.20 o 
  -1   1   5    84448.27    85306.91    551.97 o 
   1   1   5    84521.30    86225.82    546.27 o 
   3   1   5     3407.36     3484.29     37.18 o 
   5   1   5     2270.96     2288.75     39.46 o 
   7   1   5       94.80      110.66     18.32 o 
   9   1   5      609.71      674.14     40.27 o 
  -8   2   5      855.68      817.35     42.37 o 
  -6   2   5      471.34      422.75     18.77 o 
  -4   2   5    10523.45    11505.26     88.71 o 
  -2   2   5     3689.76     4049.68     29.42 o 
   0   2   5        0.03       14.76      2.84 o 
   2   2   5     3635.73     4046.18     33.05 o 
   4   2   5    10465.46    11395.56     83.09 o 
   6   2   5      468.67      449.44     24.00 o 
   8   2   5      859.89      879.02     41.46 o 
  -9   3   5      605.60      574.16     43.21 o 
  -7   3   5      509.71      498.49     29.69 o 
  -5   3   5     2362.92     2400.09     29.20 o 
  -3   3   5     6845.45     6933.65     50.59 o 
  -1   3   5    14525.22    14742.15     92.97 o 
   1   3   5    14457.68    14804.87     86.56 o 
   3   3   5     6842.49     6962.38     44.26 o 
   5   3   5     2392.45     2445.00     41.64 o 
   7   3   5      523.85      487.67     33.33 o 
   9   3   5      606.15      679.20     42.59 o 
  -8   4   5     1209.50     1248.11     49.99 o 
  -6   4   5      847.39      837.13     35.09 o 
  -4   4   5     6799.21     7192.90     51.83 o 
  -2   4   5      206.38      215.42      6.55 o 
   0   4   5    16823.35    17125.71    101.15 o 
   2   4   5      225.66      230.58      6.63 o 
   4   4   5     6731.23     7162.00     51.99 o 
   6   4   5      855.31      875.02     30.04 o 
   8   4   5     1198.30     1222.99     48.99 o 
  -9   5   5      251.70      313.23     33.49 o 
  -7   5   5      412.75      446.40     18.91 o 
  -5   5   5     1619.52     1640.80     27.86 o 
  -3   5   5      250.91      335.59      7.05 o 
  -1   5   5     3248.97     3367.26     30.41 o 
   1   5   5     3297.06     3339.48     25.12 o 
   3   5   5      261.42      340.55      8.04 o 
   5   5   5     1614.38     1632.66     26.40 o 
   7   5   5      411.78      418.86     31.72 o 
   9   5   5      256.95      251.07     30.61 o 
  -8   6   5     1661.44     1693.66     58.62 o 
  -6   6   5     1034.96      941.24     29.02 o 
  -4   6   5     1281.29     1356.19     20.52 o 
  -2   6   5      832.07      800.33     10.72 o 
   0   6   5     4575.44     4526.85     31.56 o 
   2   6   5      790.54      738.34     10.90 o 
   4   6   5     1252.99     1303.32     18.90 o 
   6   6   5     1014.72      950.65     31.94 o 
   8   6   5     1657.23     1700.96     57.50 o 
  -9   7   5       15.59       -6.26     24.08 o 
  -7   7   5      493.79      527.94     36.26 o 
  -5   7   5     1220.60     1138.60     23.85 o 
  -3   7   5     4671.51     5018.20     39.57 o 
  -1   7   5     1740.72     1748.92     18.14 o 
   1   7   5     1773.39     1784.29     18.83 o 
   3   7   5     4610.31     4973.65     38.23 o 
   5   7   5     1236.53     1201.81     19.61 o 
   7   7   5      501.21      528.95     35.39 o 
   9   7   5       13.92        4.74     15.82 o 
  -8   8   5      206.46      210.91     34.91 o 
  -6   8   5     1643.07     1645.58     39.67 o 
  -4   8   5     9810.69     9916.94     71.61 o 
  -2   8   5     1144.85     1104.98     15.33 o 
   0   8   5     6520.81     6480.12     43.71 o 
   2   8   5     1163.98     1152.66     14.90 o 
   4   8   5     9807.81     9861.85     82.37 o 
   6   8   5     1681.02     1665.45     33.20 o 
   8   8   5      204.77      186.85     33.66 o 
  -9   9   5      393.12      473.82     87.30 o 
  -7   9   5       32.95       16.10     18.20 o 
  -5   9   5     1405.95     1364.08     29.98 o 
  -3   9   5     9635.13     9773.62     72.62 o 
  -1   9   5      689.18      631.69     11.57 o 
   1   9   5      685.10      634.77     13.23 o 
   3   9   5     9649.73     9812.74     79.79 o 
   5   9   5     1418.92     1412.59     29.46 o 
   7   9   5       32.87       21.29     14.61 o 
   9   9   5      401.69      409.26     72.04 o 
  -8  10   5      138.13      130.24     35.83 o 
  -6  10   5     1323.52     1222.68     57.51 o 
  -4  10   5      755.36      697.20     14.77 o 
  -2  10   5     6791.88     6590.68     51.64 o 
   0  10   5     8011.52     8351.19     55.84 o 
   2  10   5     6759.67     6580.30     48.94 o 
   4  10   5      746.89      703.99     17.73 o 
   6  10   5     1301.41     1220.64     28.49 o 
   8  10   5      139.64       98.69     28.43 o 
  -9  11   5      125.75      141.54     36.09 o 
  -7  11   5      744.45      768.11     58.05 o 
  -5  11   5     2376.20     2357.22     46.71 o 
  -3  11   5      446.03      392.74     11.74 o 
  -1  11   5     5214.48     5267.31     42.40 o 
   1  11   5     5245.30     5224.19     67.92 o 
   3  11   5      456.89      429.25     13.43 o 
   5  11   5     2396.95     2244.70     81.54 o 
   7  11   5      740.41      773.61     54.31 o 
   9  11   5      127.34       99.16     37.42 o 
  -8  12   5      201.55      221.65     38.63 o 
  -6  12   5     2658.26     2576.08     86.95 o 
  -4  12   5      422.68      444.93     16.44 o 
  -2  12   5      841.99      895.62     15.77 o 
   0  12   5      109.39      102.71      6.60 o 
   2  12   5      808.80      852.36     17.80 o 
   4  12   5      424.56      439.29     18.10 o 
   6  12   5     2661.43     2748.48     49.32 o 
   8  12   5      202.23      196.40     34.45 o 
  -7  13   5      133.43      138.23     30.87 o 
  -5  13   5      855.89      848.52     27.45 o 
  -3  13   5     1831.41     1889.45     31.48 o 
  -1  13   5      794.58      800.91     15.47 o 
   1  13   5      825.90      780.46     17.60 o 
   3  13   5     1876.70     1932.56     30.22 o 
   5  13   5      861.33      883.38     24.76 o 
   7  13   5      133.57      154.07     11.81 o 
  -8  14   5      237.32      262.89     42.60 o 
  -6  14   5      800.16      745.23     56.33 o 
  -4  14   5     3672.60     3464.95     65.86 o 
  -2  14   5     1738.41     1662.04     25.51 o 
   0  14   5      179.98      159.03     10.27 o 
   2  14   5     1719.38     1630.13     26.42 o 
   4  14   5     3646.96     3488.97     50.41 o 
   6  14   5      793.94      741.92     27.54 o 
   8  14   5      233.49      200.64     48.30 o 
  -7  15   5      500.94      564.26     53.64 o 
  -5  15   5      536.70      560.40     30.29 o 
  -3  15   5       54.09       58.01     11.27 o 
  -1  15   5     1488.35     1522.93     26.82 o 
   1  15   5     1506.70     1525.27     32.89 o 
   3  15   5       46.75       76.14     10.59 o 
   5  15   5      559.37      543.50     25.82 o 
   7  15   5      509.71      516.14     22.94 o 
  -8  16   5      425.22      413.37     50.05 o 
  -6  16   5       16.86       -4.72     18.75 o 
  -4  16   5     1338.32     1242.08     36.83 o 
  -2  16   5     2526.74     2379.79     52.78 o 
   0  16   5     5375.38     5361.50     56.75 o 
   2  16   5     2486.22     2324.37     39.11 o 
   4  16   5     1307.23     1188.04     42.12 o 
   6  16   5       17.80       -0.11     10.74 o 
   8  16   5      417.14      471.19     24.10 o 
  -7  17   5      348.96      393.70     77.78 o 
  -5  17   5      147.52      126.46     19.33 o 
  -3  17   5     1069.84     1021.82     33.72 o 
  -1  17   5      932.30      878.63     25.02 o 
   1  17   5      956.85      904.03     23.21 o 
   3  17   5     1086.83     1022.99     33.26 o 
   5  17   5      155.10      156.78     21.22 o 
   7  17   5      343.23      397.64     27.75 o 
  -6  18   5      448.25      467.52     27.91 o 
  -4  18   5      420.86      441.53     25.78 o 
  -2  18   5     3809.74     3497.67     58.73 o 
   0  18   5     7393.13     6975.62     80.88 o 
   2  18   5     3812.39     3436.71     75.94 o 
   4  18   5      420.55      406.30     38.18 o 
   6  18   5      444.76      500.16     29.22 o 
  -7  19   5      466.14      431.34     50.70 o 
  -5  19   5      377.00      366.05     30.35 o 
  -3  19   5      103.68       96.82     14.82 o 
  -1  19   5     1385.19     1374.00     35.44 o 
   1  19   5     1383.47     1313.16     34.01 o 
   3  19   5      101.80      106.23     22.84 o 
   5  19   5      377.53      403.21     31.75 o 
   7  19   5      475.88      461.30     28.91 o 
  -6  20   5      856.59     1014.12     44.30 o 
  -4  20   5      204.52      182.10     39.30 o 
  -2  20   5      473.46      447.41     37.42 o 
   0  20   5      726.89      695.96     26.64 o 
   2  20   5      481.52      412.38     30.59 o 
   4  20   5      199.09      181.85     23.09 o 
   6  20   5      874.84     1032.92     56.02 o 
  -5  21   5      263.51      309.84     40.92 o 
  -3  21   5      278.92      261.67     27.00 o 
  -1  21   5      268.76      275.51     28.67 o 
   1  21   5      271.44      252.09     25.02 o 
   3  21   5      266.33      211.67     23.94 o 
   5  21   5      256.15      291.57     29.20 o 
  -6  22   5      585.84      580.16     36.38 o 
  -4  22   5     1386.58     1352.89     68.39 o 
  -2  22   5      925.11      731.53     44.79 o 
   0  22   5     1009.35      998.50     41.11 o 
   2  22   5      910.05      838.68     39.01 o 
   4  22   5     1380.96     1341.71     50.37 o 
   6  22   5      591.95      648.65     32.87 o 
  -5  23   5      899.38      986.50     47.41 o 
  -3  23   5      732.91      795.52     42.12 o 
  -1  23   5     1128.45     1138.66     71.63 o 
   1  23   5     1129.00     1092.04     44.87 o 
   3  23   5      742.38      842.48     50.02 o 
   5  23   5      910.49     1044.27     68.32 o 
  -4  24   5      166.46      189.63     24.91 o 
  -2  24   5      462.97      588.52     40.77 o 
   0  24   5      490.65      531.46     37.16 o 
   2  24   5      455.70      582.06     40.08 o 
   4  24   5      166.32      153.09     22.92 o 
  -3  25   5      517.44      601.41     42.87 o 
  -1  25   5      262.89      302.46     30.55 o 
   1  25   5      256.14      279.44     35.08 o 
   3  25   5      522.41      706.36     42.24 o 
  -4  26   5        2.67       12.93     14.43 o 
  -2  26   5      397.31      422.01     35.69 o 
   0  26   5        0.01       26.35     16.58 o 
   2  26   5      400.24      436.65     36.38 o 
   4  26   5        2.78       22.02     22.47 o 
  -3  27   5      488.50      537.48     40.94 o 
  -1  27   5      345.04      400.38     35.80 o 
   1  27   5      330.21      448.25     44.35 o 
   3  27   5      486.39      496.70     39.69 o 
   0  28   5     1480.13     1626.87    134.81 o 
   0   0   6    14724.36    15589.35    126.66 o 
   2   0   6    10880.92    11950.64     76.97 o 
   4   0   6      411.23      422.78     15.96 o 
   6   0   6     2629.89     2623.16     74.80 o 
   8   0   6      252.65      277.87     25.51 o 
  -9   1   6      135.58      138.12     26.86 o 
  -7   1   6     1534.48     1462.91     50.11 o 
  -5   1   6     1572.46     1527.51     21.78 o 
  -3   1   6      599.10      567.01      9.79 o 
  -1   1   6      643.42      655.17     10.47 o 
   1   1   6      630.06      603.53     10.99 o 
   3   1   6      583.22      559.77     14.78 o 
   5   1   6     1541.29     1560.14     24.71 o 
   7   1   6     1553.07     1524.01     49.33 o 
   9   1   6      136.82      133.25     21.90 o 
  -8   2   6      114.69       98.68     27.02 o 
  -6   2   6      199.88      218.60     27.98 o 
  -4   2   6     5814.70     5846.87     48.50 o 
  -2   2   6      433.94      411.74      7.49 o 
   0   2   6    60640.94    62383.21    378.06 o 
   2   2   6      415.20      395.67      9.92 o 
   4   2   6     5812.65     5861.75     63.19 o 
   6   2   6      210.31      231.60     22.39 o 
   8   2   6      127.19      139.00     21.23 o 
  -9   3   6      102.33       86.75     64.00 o 
  -7   3   6     1328.22     1438.82     49.38 o 
  -5   3   6     1869.83     2010.15     31.60 o 
  -3   3   6      100.39      124.38      7.12 o 
  -1   3   6      571.21      658.98      9.82 o 
   1   3   6      609.61      702.03      9.01 o 
   3   3   6       97.56      123.55      5.48 o 
   5   3   6     1874.20     2014.62     34.40 o 
   7   3   6     1332.35     1438.98     56.49 o 
   9   3   6      104.68      116.19     23.35 o 
  -8   4   6       70.18       57.11     17.43 o 
  -6   4   6      156.66      186.09     15.73 o 
  -4   4   6      101.50      121.30      8.00 o 
  -2   4   6      790.97      880.79     18.01 o 
   0   4   6       81.04      146.85      5.62 o 
   2   4   6      789.06      892.52     14.67 o 
   4   4   6       91.31      102.94      5.39 o 
   6   4   6      155.92      193.93     17.73 o 
   8   4   6       72.25       88.00     20.26 o 
  -9   5   6      135.50      163.98     36.03 o 
  -7   5   6      846.29      867.94     44.88 o 
  -5   5   6     2516.05     2562.64     36.04 o 
  -3   5   6     2331.72     2432.60     23.41 o 
  -1   5   6     5517.35     5587.23     45.40 o 
   1   5   6     5512.05     5678.01     36.66 o 
   3   5   6     2415.05     2500.31     23.69 o 
   5   5   6     2545.52     2595.09     40.75 o 
   7   5   6      847.12      804.70     37.53 o 
   9   5   6      137.20      145.15     30.06 o 
  -8   6   6      232.47      193.92     39.14 o 
  -6   6   6      939.86      903.83     36.97 o 
  -4   6   6     2301.60     2337.50     30.38 o 
  -2   6   6     1722.16     1835.34     19.68 o 
   0   6   6     3028.00     3258.37     26.34 o 
   2   6   6     1711.59     1807.28     18.21 o 
   4   6   6     2307.03     2352.50     23.81 o 
   6   6   6      940.66      859.93     28.57 o 
   8   6   6      234.16      151.40     27.50 o 
  -9   7   6      751.11      822.51    104.48 o 
  -7   7   6      167.25      172.73     23.07 o 
  -5   7   6       64.46       92.46     10.39 o 
  -3   7   6     4258.44     4384.08     36.66 o 
  -1   7   6     4039.13     4007.54     33.42 o 
   1   7   6     3987.18     3961.72     29.84 o 
   3   7   6     4242.53     4408.27     36.57 o 
   5   7   6       68.23       79.35      7.78 o 
   7   7   6      158.81      158.55     22.15 o 
   9   7   6      731.78      820.94     62.79 o 
  -8   8   6      443.13      457.99     48.39 o 
  -6   8   6     1390.69     1288.34     48.77 o 
  -4   8   6     1484.62     1642.08     21.67 o 
  -2   8   6      563.92      598.57     11.42 o 
   0   8   6      964.54      911.36     12.79 o 
   2   8   6      553.81      614.85     10.54 o 
   4   8   6     1478.68     1632.29     24.41 o 
   6   8   6     1408.48     1340.99     30.82 o 
   8   8   6      461.45      443.84     36.27 o 
  -9   9   6       37.15       32.04     26.56 o 
  -7   9   6      339.26      384.90     41.84 o 
  -5   9   6     2457.50     2482.53     47.54 o 
  -3   9   6     5379.50     4963.67     47.92 o 
  -1   9   6     4364.01     4328.52     32.56 o 
   1   9   6     4367.21     4319.66     35.03 o 
   3   9   6     5386.23     4968.07     42.91 o 
   5   9   6     2405.16     2401.93     39.42 o 
   7   9   6      339.14      364.50     30.56 o 
   9   9   6       36.89       40.08     28.52 o 
  -8  10   6       16.86       29.55     24.03 o 
  -6  10   6      750.66      729.40     58.24 o 
  -4  10   6     2349.22     2351.87     28.03 o 
  -2  10   6       19.54       26.21      4.73 o 
   0  10   6    20619.01    20764.84    118.94 o 
   2  10   6       22.73       25.96      4.33 o 
   4  10   6     2349.54     2339.76     32.64 o 
   6  10   6      756.04      694.04     21.08 o 
   8  10   6       16.35       17.69     25.88 o 
  -9  11   6       67.55       46.62     35.81 o 
  -7  11   6      243.26      173.73     32.49 o 
  -5  11   6        1.40        1.38      8.70 o 
  -3  11   6     2979.63     2870.57     31.90 o 
  -1  11   6     1919.28     2013.72     23.03 o 
   1  11   6     1880.40     1919.19     28.05 o 
   3  11   6     2973.11     2919.13     35.65 o 
   5  11   6        1.07       -4.06      4.66 o 
   7  11   6      249.65      263.66     34.14 o 
   9  11   6       63.62       67.02     36.38 o 
  -8  12   6     1225.89     1293.37     71.16 o 
  -6  12   6      176.60      170.47     30.02 o 
  -4  12   6      469.74      479.20     19.01 o 
  -2  12   6      563.90      557.52     13.36 o 
   0  12   6     6330.71     6320.14     49.48 o 
   2  12   6      555.92      541.66     14.59 o 
   4  12   6      470.41      500.79     17.27 o 
   6  12   6      180.19      176.32     16.05 o 
   8  12   6     1228.63     1185.43     90.53 o 
  -7  13   6      346.84      341.87     43.71 o 
  -5  13   6      621.38      607.94     24.42 o 
  -3  13   6     8130.21     7891.33     76.85 o 
  -1  13   6      675.29      687.94     14.46 o 
   1  13   6      648.15      646.87     16.27 o 
   3  13   6     8131.29     7772.95     81.73 o 
   5  13   6      613.98      640.45     24.28 o 
   7  13   6      339.74      305.40     16.50 o 
  -8  14   6       50.32       65.13     29.88 o 
  -6  14   6      360.68      335.59     39.87 o 
  -4  14   6     2408.56     2574.94     56.11 o 
  -2  14   6      493.96      481.95     14.70 o 
   0  14   6       26.78       22.55      6.76 o 
   2  14   6      479.54      467.28     15.00 o 
   4  14   6     2421.84     2540.06     42.25 o 
   6  14   6      358.44      372.61     22.74 o 
   8  14   6       50.73       46.39     28.66 o 
  -7  15   6      170.07      147.74     33.45 o 
  -5  15   6     2184.87     2155.61     53.96 o 
  -3  15   6      429.39      398.14     26.35 o 
  -1  15   6     1636.61     1608.20     27.96 o 
   1  15   6     1626.85     1618.78     27.07 o 
   3  15   6      459.40      474.84     19.74 o 
   5  15   6     2206.42     2226.17     55.21 o 
   7  15   6      167.29      165.83     16.02 o 
  -8  16   6      349.60      373.30     49.39 o 
  -6  16   6      595.63      622.20     62.46 o 
  -4  16   6      255.61      228.76     19.91 o 
  -2  16   6     1193.84     1024.78     29.44 o 
   0  16   6     7250.56     7135.84     73.43 o 
   2  16   6     1191.86     1108.01     26.29 o 
   4  16   6      263.01      263.35     25.33 o 
   6  16   6      596.62      589.54     28.30 o 
   8  16   6      363.60      392.08     67.14 o 
  -7  17   6      603.37      644.22     60.30 o 
  -5  17   6       88.94       51.24     15.66 o 
  -3  17   6      317.66      306.09     22.46 o 
  -1  17   6     5639.49     5711.34     88.78 o 
   1  17   6     5606.63     5517.33     63.16 o 
   3  17   6      317.13      295.73     21.45 o 
   5  17   6       89.10       82.41     14.78 o 
   7  17   6      584.40      656.46     35.62 o 
  -6  18   6      174.19      150.81     18.32 o 
  -4  18   6      981.97      997.30     35.16 o 
  -2  18   6      388.69      351.61     21.53 o 
   0  18   6     2286.33     2200.98     40.33 o 
   2  18   6      388.41      375.39     27.30 o 
   4  18   6      985.25     1005.20     40.68 o 
   6  18   6      174.41      205.84     24.33 o 
  -7  19   6       13.49       34.97     26.99 o 
  -5  19   6     1085.87     1202.16     50.83 o 
  -3  19   6       98.80      136.53     30.23 o 
  -1  19   6      475.70      482.42     24.91 o 
   1  19   6      475.90      496.57     24.18 o 
   3  19   6       92.61      111.73     27.83 o 
   5  19   6     1082.47     1129.81     38.38 o 
   7  19   6       13.90       13.07     12.04 o 
  -6  20   6        5.77        1.90     13.59 o 
  -4  20   6      494.01      574.31     35.58 o 
  -2  20   6      327.34      289.27     26.91 o 
   0  20   6     1638.43     1429.68     36.71 o 
   2  20   6      325.68      312.60     28.71 o 
   4  20   6      492.31      517.67     43.90 o 
   6  20   6        6.25       38.29     14.82 o 
  -5  21   6      587.27      448.04     48.11 o 
  -3  21   6       42.35       21.16     17.69 o 
  -1  21   6     1461.78     1472.85     71.90 o 
   1  21   6     1455.26     1507.50     49.55 o 
   3  21   6       42.05       71.56     16.18 o 
   5  21   6      586.05      595.04     33.71 o 
  -6  22   6      105.61      129.37     21.15 o 
  -4  22   6        9.39       37.03     21.05 o 
  -2  22   6       96.80      154.21     21.76 o 
   0  22   6     3142.80     3151.23     75.16 o 
   2  22   6       92.81      121.08     19.36 o 
   4  22   6        9.35       41.89     14.95 o 
   6  22   6      107.36      107.91     26.17 o 
  -5  23   6       91.08       91.53     20.84 o 
  -3  23   6      400.07      459.76     35.90 o 
  -1  23   6      212.48      200.65     24.46 o 
   1  23   6      212.05      215.96     34.25 o 
   3  23   6      411.33      581.04     36.61 o 
   5  23   6       91.53       99.44     23.16 o 
  -4  24   6      464.58      485.14     38.03 o 
  -2  24   6      308.26      397.91     49.61 o 
   0  24   6        9.95        4.43     17.62 o 
   2  24   6      297.74      281.13     28.86 o 
   4  24   6      462.43      498.79     33.01 o 
  -3  25   6       45.03       75.17     19.64 o 
  -1  25   6       51.16       79.81     21.37 o 
   1  25   6       53.99       28.80     14.63 o 
   3  25   6       46.71       57.53     44.34 o 
  -2  26   6       20.11       15.61     14.42 o 
   0  26   6     1653.66     1675.77     78.44 o 
   2  26   6       22.71       68.36     26.17 o 
  -1  27   6      709.52      678.37     45.70 o 
   1  27   6      707.80      639.90     52.39 o 
   0  28   6        4.50       53.80     19.98 o 
   2   0   7     2990.66     3122.68     28.19 o 
   4   0   7     1118.57     1003.46     20.53 o 
   6   0   7     1208.48     1277.75     63.56 o 
   8   0   7        3.82       -2.80     12.00 o 
  -9   1   7      299.93      358.49     96.19 o 
  -7   1   7      372.86      304.26     28.15 o 
  -5   1   7      724.04      721.44     26.33 o 
  -3   1   7     2274.31     2351.86     25.54 o 
  -1   1   7    24266.50    26101.31    210.54 o 
   1   1   7    24458.57    26132.55    149.97 o 
   3   1   7     2254.92     2309.08     24.08 o 
   5   1   7      689.75      688.75     18.58 o 
   7   1   7      355.09      261.27     25.29 o 
   9   1   7      290.33      370.57     46.05 o 
  -8   2   7      153.38      159.12     23.91 o 
  -6   2   7     1567.71     1700.25     49.77 o 
  -4   2   7     2450.12     2443.92     24.03 o 
  -2   2   7     5274.10     5362.45     36.64 o 
   0   2   7    10716.27    11052.22     71.96 o 
   2   2   7     5223.63     5249.95     66.76 o 
   4   2   7     2434.18     2494.43     32.36 o 
   6   2   7     1550.36     1727.84     48.24 o 
   8   2   7      149.54      156.58     23.37 o 
  -9   3   7      534.16      603.64     45.42 o 
  -7   3   7      990.34      938.52     40.50 o 
  -5   3   7     1296.33     1426.51     42.01 o 
  -3   3   7     6184.72     6603.91     45.71 o 
  -1   3   7    12544.06    13642.47     80.23 o 
   1   3   7    12438.08    13599.14     85.34 o 
   3   3   7     6180.98     6523.25     48.07 o 
   5   3   7     1317.72     1409.60     28.60 o 
   7   3   7      997.55     1043.00     41.42 o 
   9   3   7      549.72      660.14     59.14 o 
  -8   4   7       42.38       18.49     14.54 o 
  -6   4   7      840.92      802.11     27.02 o 
  -4   4   7      917.46      981.18     21.41 o 
  -2   4   7      940.46     1016.20     13.54 o 
   0   4   7      304.74      388.07      7.74 o 
   2   4   7      954.58     1026.82     14.65 o 
   4   4   7      901.98      936.78     15.04 o 
   6   4   7      845.47      798.03     28.18 o 
   8   4   7       37.93       40.97     16.62 o 
  -9   5   7      113.75       94.06     30.43 o 
  -7   5   7       17.11       12.52     13.18 o 
  -5   5   7       82.31       85.53     10.01 o 
  -3   5   7     8189.19     8668.97     61.86 o 
  -1   5   7     5113.47     5135.39     38.50 o 
   1   5   7     5053.59     5084.57     33.88 o 
   3   5   7     8128.37     8624.43     61.82 o 
   5   5   7       75.69       73.23     10.79 o 
   7   5   7       18.38       20.08     16.68 o 
   9   5   7      118.82      154.03     30.72 o 
  -8   6   7      178.62      134.79     31.76 o 
  -6   6   7      356.04      314.87     29.25 o 
  -4   6   7     5044.29     4974.05     53.85 o 
  -2   6   7      243.35      255.95      8.29 o 
   0   6   7    18184.63    18342.25    106.65 o 
   2   6   7      260.89      277.92      6.65 o 
   4   6   7     5052.65     5061.28     41.43 o 
   6   6   7      335.25      322.31     17.51 o 
   8   6   7      189.04      170.08     28.86 o 
  -9   7   7      258.62      246.53     42.58 o 
  -7   7   7      441.42      438.47     36.75 o 
  -5   7   7      517.29      514.14     23.40 o 
  -3   7   7     2835.28     2701.58     26.62 o 
  -1   7   7     6097.04     6311.17     49.48 o 
   1   7   7     6104.97     6317.60     42.64 o 
   3   7   7     2823.07     2694.75     27.61 o 
   5   7   7      530.21      539.12     15.47 o 
   7   7   7      441.18      432.81     32.32 o 
   9   7   7      249.78      243.11     37.10 o 
  -8   8   7      268.00      228.35     45.14 o 
  -6   8   7      309.35      267.82     40.52 o 
  -4   8   7     4238.57     4244.02     38.23 o 
  -2   8   7     8862.00     9269.79     69.33 o 
   0   8   7     5279.59     5221.67     46.37 o 
   2   8   7     8792.51     9174.85     60.88 o 
   4   8   7     4218.21     4224.77     48.45 o 
   6   8   7      290.59      256.92     16.71 o 
   8   8   7      267.77      239.35     34.08 o 
  -9   9   7     1051.90     1123.72     69.71 o 
  -7   9   7      571.98      488.91     47.16 o 
  -5   9   7     3211.49     3204.57     55.66 o 
  -3   9   7     1496.46     1354.87     21.99 o 
  -1   9   7     6874.05     7223.63     50.23 o 
   1   9   7     6972.78     7308.09     49.53 o 
   3   9   7     1503.90     1416.25     18.37 o 
   5   9   7     3211.12     3164.71     46.60 o 
   7   9   7      562.66      534.72     46.89 o 
   9   9   7     1059.03     1254.02     92.64 o 
  -8  10   7       33.68        1.90     20.51 o 
  -6  10   7       22.86       17.20     17.94 o 
  -4  10   7      921.82      946.81     17.28 o 
  -2  10   7        5.64        9.66      4.19 o 
   0  10   7     2428.12     2274.66     24.27 o 
   2  10   7        6.02       20.10      4.02 o 
   4  10   7      915.30      923.95     20.17 o 
   6  10   7       25.51       14.81      8.11 o 
   8  10   7       31.45       44.49     27.74 o 
  -7  11   7      127.78       93.29     28.10 o 
  -5  11   7      891.88      879.32     38.64 o 
  -3  11   7     6600.73     6517.03     60.51 o 
  -1  11   7     2694.48     2782.93     27.28 o 
   1  11   7     2740.56     2851.45     28.38 o 
   3  11   7     6615.75     6467.07     57.29 o 
   5  11   7      929.52      970.22     31.39 o 
   7  11   7      132.11      149.59     16.46 o 
  -8  12   7      116.22      105.93     44.53 o 
  -6  12   7      264.87      274.40     36.16 o 
  -4  12   7      907.21      906.20     26.13 o 
  -2  12   7     4376.89     4306.76     40.65 o 
   0  12   7      102.67      110.02      7.14 o 
   2  12   7     4347.01     4261.79     53.94 o 
   4  12   7      903.21      936.67     24.36 o 
   6  12   7      274.69      256.72     25.03 o 
   8  12   7      115.79      160.84     42.98 o 
  -7  13   7      880.19      818.66     82.26 o 
  -5  13   7     1186.01     1187.93     46.95 o 
  -3  13   7     3711.86     3622.01     46.30 o 
  -1  13   7     5747.34     5526.43     46.62 o 
   1  13   7     5744.89     5498.28     53.76 o 
   3  13   7     3706.51     3552.01     44.82 o 
   5  13   7     1196.81     1155.81     30.47 o 
   7  13   7      881.42      882.64     27.35 o 
  -8  14   7      158.63      177.15     36.58 o 
  -6  14   7       17.13        4.87     17.81 o 
  -4  14   7     4806.36     4374.56     88.53 o 
  -2  14   7     8894.67     8685.29     78.42 o 
   0  14   7     6654.52     6282.70     60.80 o 
   2  14   7     8939.16     8638.07     75.86 o 
   4  14   7     4796.29     4451.91     58.54 o 
   6  14   7       19.42       17.06     13.16 o 
   8  14   7      155.01      113.13     41.26 o 
  -7  15   7      212.65      199.35     36.70 o 
  -5  15   7      107.91      113.39     14.96 o 
  -3  15   7     3381.27     3171.53     53.50 o 
  -1  15   7      294.38      254.92     13.58 o 
   1  15   7      295.54      273.20     13.42 o 
   3  15   7     3372.87     3129.97     53.53 o 
   5  15   7      116.55      130.40     15.80 o 
   7  15   7      202.37      173.47     17.87 o 
  -6  16   7     1387.81     1312.75     84.61 o 
  -4  16   7     1194.49     1154.43     36.24 o 
  -2  16   7     2819.56     2781.57     49.49 o 
   0  16   7     3667.70     3585.36     47.48 o 
   2  16   7     2885.86     2763.23     48.42 o 
   4  16   7     1172.00     1239.00     36.42 o 
   6  16   7     1371.06     1436.31     50.88 o 
  -7  17   7     1005.59     1029.86    117.14 o 
  -5  17   7     1015.93     1047.78     40.85 o 
  -3  17   7      834.08      811.96     30.42 o 
  -1  17   7     1161.87     1145.67     31.59 o 
   1  17   7     1173.29     1196.56     28.73 o 
   3  17   7      853.70      835.91     30.23 o 
   5  17   7     1021.28     1074.53     35.62 o 
   7  17   7     1004.21     1033.90     37.35 o 
  -6  18   7     1343.19     1441.04     41.46 o 
  -4  18   7      206.55      188.32     22.73 o 
  -2  18   7     1844.37     1811.58     41.37 o 
   0  18   7      146.77      126.02     12.73 o 
   2  18   7     1799.22     1767.49     50.38 o 
   4  18   7      208.19      224.66     20.11 o 
   6  18   7     1370.20     1446.83     48.20 o 
  -7  19   7      234.53      256.28     41.67 o 
  -5  19   7      592.10      557.34     34.76 o 
  -3  19   7      300.79      311.51     48.05 o 
  -1  19   7     1173.77     1141.95     43.33 o 
   1  19   7     1167.85     1143.47     31.96 o 
   3  19   7      291.34      290.67     25.74 o 
   5  19   7      594.96      621.44     45.16 o 
   7  19   7      237.27      278.75     40.25 o 
  -6  20   7      874.36      923.71     39.92 o 
  -4  20   7      183.71      191.56     23.53 o 
  -2  20   7      279.19      348.98     29.27 o 
   0  20   7       20.98       -1.07      8.61 o 
   2  20   7      294.76      374.40     29.49 o 
   4  20   7      188.49      166.12     19.09 o 
   6  20   7      855.77      873.71     59.24 o 
  -5  21   7      509.82      477.80     40.30 o 
  -3  21   7      103.35       79.22     18.41 o 
  -1  21   7      708.62      739.24     36.02 o 
   1  21   7      727.30      752.22     36.00 o 
   3  21   7      111.26      158.97     33.68 o 
   5  21   7      497.64      520.72     31.96 o 
  -6  22   7      391.30      433.66     33.99 o 
  -4  22   7      204.95      234.08     25.98 o 
  -2  22   7      600.83      577.31     37.92 o 
   0  22   7      156.20      185.98     39.85 o 
   2  22   7      596.95      628.85     36.85 o 
   4  22   7      206.64      280.44     27.87 o 
   6  22   7      395.18      400.94     42.79 o 
  -5  23   7      540.85      510.98     38.00 o 
  -3  23   7      233.46      206.78     26.26 o 
  -1  23   7      485.11      479.15     35.50 o 
   1  23   7      484.83      474.93     34.84 o 
   3  23   7      221.81      288.90     39.40 o 
   5  23   7      548.37      544.59     41.43 o 
  -4  24   7       31.30       46.35     17.07 o 
  -2  24   7      256.56      212.81     26.60 o 
   0  24   7      259.47      281.77     28.23 o 
   2  24   7      270.93      280.25     31.54 o 
   4  24   7       30.17       23.63     17.27 o 
  -3  25   7     1155.09     1240.45     68.61 o 
  -1  25   7      979.68      918.23     44.05 o 
   1  25   7      972.29      929.78     45.70 o 
   3  25   7     1131.99     1210.92     45.53 o 
  -2  26   7      615.49      588.49     42.32 o 
   0  26   7       42.99       50.78     16.38 o 
   2  26   7      624.68      635.35     40.19 o 
  -1  27   7       35.80       58.45     17.91 o 
   1  27   7       32.65       68.43     19.75 o 
   0  28   7      149.22      215.14     68.95 o 
   0   0   8     3794.69     3703.67     43.59 o 
   2   0   8     1881.82     2061.29     19.37 o 
   4   0   8     2596.30     2715.72     48.81 o 
   6   0   8      709.75      743.81     33.41 o 
   8   0   8     1154.28     1037.04     47.40 o 
  -9   1   8      456.21      473.64     52.24 o 
  -7   1   8      617.59      662.70     37.32 o 
  -5   1   8      273.28      301.75     22.50 o 
  -3   1   8     4858.52     5207.99     38.26 o 
  -1   1   8    13527.84    14258.56     92.90 o 
   1   1   8    13657.80    14427.00     87.18 o 
   3   1   8     4888.36     5268.70     42.12 o 
   5   1   8      279.25      288.29     19.13 o 
   7   1   8      606.49      633.15     36.85 o 
   9   1   8      450.83      396.63     48.08 o 
  -8   2   8       89.68       79.81     27.11 o 
  -6   2   8     2509.84     2268.47     58.04 o 
  -4   2   8     1202.93     1316.21     17.85 o 
  -2   2   8       63.86       60.53      3.62 o 
   0   2   8      212.94      224.90      6.44 o 
   2   2   8       66.14       66.90      5.86 o 
   4   2   8     1268.08     1385.62     25.86 o 
   6   2   8     2546.30     2431.76     57.18 o 
   8   2   8       90.21      103.44     20.13 o 
  -9   3   8      268.56      272.21     43.40 o 
  -7   3   8      439.39      421.80     32.21 o 
  -5   3   8     2269.44     2110.64     58.31 o 
  -3   3   8     1285.96     1440.85     16.37 o 
  -1   3   8     4723.44     5075.70     38.12 o 
   1   3   8     4721.03     5156.41     39.35 o 
   3   3   8     1313.83     1453.73     17.00 o 
   5   3   8     2267.08     2109.83     41.03 o 
   7   3   8      437.44      456.17     32.03 o 
   9   3   8      266.20      343.83     45.43 o 
  -8   4   8       37.40        0.92     18.04 o 
  -6   4   8       82.13       99.15     22.42 o 
  -4   4   8      201.24      190.82     10.18 o 
  -2   4   8      143.56      144.04      5.71 o 
   0   4   8     6214.07     6478.36     45.42 o 
   2   4   8      137.67      149.58      7.99 o 
   4   4   8      202.35      187.06      8.08 o 
   6   4   8       77.31       72.24     13.15 o 
   8   4   8       31.50       42.95     19.38 o 
  -9   5   8      776.16      763.70     88.40 o 
  -7   5   8      341.61      345.53     29.35 o 
  -5   5   8     4022.43     4006.83     58.91 o 
  -3   5   8     6483.29     6833.33     51.43 o 
  -1   5   8     7127.61     7367.93     49.73 o 
   1   5   8     7147.65     7331.36     47.95 o 
   3   5   8     6484.97     6845.19     53.76 o 
   5   5   8     4021.13     4014.73     61.68 o 
   7   5   8      328.92      257.03     25.65 o 
   9   5   8      759.43      650.97     82.52 o 
  -8   6   8      582.84      564.53     53.01 o 
  -6   6   8      538.88      500.96     30.69 o 
  -4   6   8       57.09       69.29      9.02 o 
  -2   6   8      989.69     1177.70     17.46 o 
   0   6   8      767.48      791.35     17.95 o 
   2   6   8      989.10     1191.12     14.09 o 
   4   6   8       62.65       84.10      5.48 o 
   6   6   8      539.01      538.73     21.48 o 
   8   6   8      592.88      569.50     48.45 o 
  -9   7   8        3.81        6.04     51.17 o 
  -7   7   8      200.58      159.24     28.96 o 
  -5   7   8     5662.67     5455.63     76.18 o 
  -3   7   8     7945.06     7680.69     68.43 o 
  -1   7   8     7484.54     7599.51     54.99 o 
   1   7   8     7458.33     7528.39     49.36 o 
   3   7   8     7963.54     7751.23     58.51 o 
   5   7   8     5651.94     5417.68     52.08 o 
   7   7   8      199.84      140.30     25.02 o 
   9   7   8        3.46      -22.31     22.31 o 
  -8   8   8      295.62      366.20     44.83 o 
  -6   8   8     2122.90     2080.28     89.57 o 
  -4   8   8     6920.44     6700.09     58.59 o 
  -2   8   8     2023.28     2053.44     23.90 o 
   0   8   8     1955.28     1884.82     20.60 o 
   2   8   8     2037.78     2076.47     22.73 o 
   4   8   8     6930.44     6824.31     67.33 o 
   6   8   8     2136.75     2128.46     40.62 o 
   8   8   8      289.57      286.83     37.23 o 
  -9   9   8      487.43      435.85     68.75 o 
  -7   9   8      577.71      479.28     46.99 o 
  -5   9   8     1546.92     1486.79     42.21 o 
  -3   9   8       67.68       89.56      7.75 o 
  -1   9   8     3563.23     3407.85     32.49 o 
   1   9   8     3563.99     3401.56     30.33 o 
   3   9   8       68.17       92.82      7.92 o 
   5   9   8     1551.05     1488.61     30.68 o 
   7   9   8      565.33      573.75     28.14 o 
  -8  10   8      580.83      529.34     53.94 o 
  -6  10   8      959.18      954.04     43.85 o 
  -4  10   8     2689.75     2484.18     31.97 o 
  -2  10   8     4261.05     4291.62     41.52 o 
   0  10   8     8879.82     8738.30     61.33 o 
   2  10   8     4256.70     4267.30     39.38 o 
   4  10   8     2689.18     2502.42     37.58 o 
   6  10   8      946.41      961.78     24.62 o 
   8  10   8      582.78      736.28     80.36 o 
  -7  11   8      737.18      707.72     55.91 o 
  -5  11   8     1485.03     1567.49     50.65 o 
  -3  11   8     2369.69     2325.69     31.51 o 
  -1  11   8      383.15      366.87     11.17 o 
   1  11   8      385.30      402.31     10.74 o 
   3  11   8     2340.54     2266.13     32.40 o 
   5  11   8     1462.44     1497.04     38.31 o 
   7  11   8      747.51      677.74     35.54 o 
  -8  12   8       89.27      107.89     43.70 o 
  -6  12   8     1153.35     1179.41     60.90 o 
  -4  12   8    11934.68    11551.87    112.35 o 
  -2  12   8     2251.78     2227.48     31.08 o 
   0  12   8     7145.62     6998.45     54.04 o 
   2  12   8     2237.64     2232.97     27.87 o 
   4  12   8    12005.83    11700.48    109.64 o 
   6  12   8     1149.18     1220.97     33.07 o 
   8  12   8       88.31       98.72     35.13 o 
  -7  13   8      369.99      392.82     54.55 o 
  -5  13   8      606.01      603.98     28.64 o 
  -3  13   8     1589.95     1563.95     30.99 o 
  -1  13   8     6981.39     6707.31     56.67 o 
   1  13   8     6958.84     6683.66     58.32 o 
   3  13   8     1558.35     1506.94     27.76 o 
   5  13   8      584.85      575.77     26.70 o 
   7  13   8      367.20      383.30     19.86 o 
  -8  14   8     1600.80     1733.31     84.23 o 
  -6  14   8      479.70      450.68     54.62 o 
  -4  14   8      254.90      255.87     25.89 o 
  -2  14   8     2275.04     2135.42     43.11 o 
   0  14   8    12807.38    12446.42     94.98 o 
   2  14   8     2300.30     2217.69     29.71 o 
   4  14   8      253.11      236.67     15.85 o 
   6  14   8      477.97      497.24     34.85 o 
   8  14   8     1633.61     1718.43    110.54 o 
  -7  15   8      277.24      257.63     40.09 o 
  -5  15   8      121.94      112.06     21.19 o 
  -3  15   8      117.33      100.58     12.75 o 
  -1  15   8     2713.65     2630.70     37.07 o 
   1  15   8     2742.36     2633.66     33.95 o 
   3  15   8      114.64      132.92     11.28 o 
   5  15   8      120.85      104.95     14.45 o 
   7  15   8      278.24      306.51     22.20 o 
  -6  16   8      347.14      359.90     43.56 o 
  -4  16   8     1216.70     1186.92     55.77 o 
  -2  16   8     2599.49     2441.77     47.40 o 
   0  16   8      194.05      184.72     12.08 o 
   2  16   8     2578.64     2510.09     48.81 o 
   4  16   8     1234.16     1256.87     36.94 o 
   6  16   8      342.79      350.26     28.22 o 
  -7  17   8      210.05      189.15     66.91 o 
  -5  17   8     2021.12     1958.83     54.81 o 
  -3  17   8     2959.25     2909.34     59.29 o 
  -1  17   8     1773.15     1713.12     38.48 o 
   1  17   8     1768.35     1624.86     32.94 o 
   3  17   8     2925.06     2839.53     50.54 o 
   5  17   8     1999.03     1946.45     47.61 o 
   7  17   8      209.53      238.08     29.23 o 
  -6  18   8      164.21      164.76     35.08 o 
  -4  18   8      345.59      371.50     32.27 o 
  -2  18   8      235.50      235.01     20.60 o 
   0  18   8     5012.78     4791.50     63.34 o 
   2  18   8      234.13      229.85     19.58 o 
   4  18   8      341.66      396.14     25.92 o 
   6  18   8      164.31      138.67     20.47 o 
  -7  19   8     1088.45     1168.49     80.17 o 
  -5  19   8      218.60      231.60     25.14 o 
  -3  19   8      298.30      288.78     27.18 o 
  -1  19   8     1512.58     1449.18     41.48 o 
   1  19   8     1545.47     1520.19     41.70 o 
   3  19   8      298.46      318.43     23.63 o 
   5  19   8      219.48      224.18     42.18 o 
   7  19   8     1109.68     1145.25     41.89 o 
  -6  20   8      466.03      584.35     42.31 o 
  -4  20   8      159.76      143.58     24.99 o 
  -2  20   8       63.99       58.89     15.96 o 
   0  20   8     1386.44     1433.98     55.68 o 
   2  20   8       62.45       54.05     12.59 o 
   4  20   8      166.43      195.31     19.48 o 
   6  20   8      459.07      520.80     35.68 o 
  -5  21   8      836.39      853.39     43.41 o 
  -3  21   8      302.98      317.26     29.06 o 
  -1  21   8      174.55      147.37     27.77 o 
   1  21   8      175.52      159.86     18.00 o 
   3  21   8      300.49      361.40     26.75 o 
   5  21   8      835.69      788.80     43.33 o 
  -4  22   8     1705.69     1724.12     58.12 o 
  -2  22   8      139.57      179.47     23.60 o 
   0  22   8      282.95      188.00     22.80 o 
   2  22   8      139.73      169.83     19.31 o 
   4  22   8     1725.52     1842.52     50.68 o 
  -5  23   8      158.43      170.64     33.99 o 
  -3  23   8      288.02      347.19     31.36 o 
  -1  23   8     1093.67     1021.33     43.96 o 
   1  23   8     1086.33     1015.71     64.10 o 
   3  23   8      283.60      285.34     25.24 o 
   5  23   8      154.48      206.87     27.80 o 
  -4  24   8       21.87       41.10     21.63 o 
  -2  24   8       18.15       -0.60     13.55 o 
   0  24   8      190.16      188.22     23.37 o 
   2  24   8       15.61       33.36     16.83 o 
   4  24   8       22.62       12.62     17.61 o 
  -3  25   8      747.40      807.96     74.15 o 
  -1  25   8        1.61       43.85     15.38 o 
   1  25   8        2.72       24.97     18.92 o 
   3  25   8      756.29      830.67     42.46 o 
  -2  26   8       88.36       95.93     33.61 o 
   0  26   8       46.24      107.29     20.33 o 
   2  26   8       88.04      171.93     48.52 o 
  -1  27   8      139.29      154.51     24.18 o 
   1  27   8      138.37      196.12     53.22 o 
   2   0   9     5000.21     5371.97     39.82 o 
   4   0   9     1654.95     1744.58     31.91 o 
   6   0   9     1876.73     1819.02     51.37 o 
   8   0   9      667.31      791.12     61.44 o 
  -9   1   9       35.40        6.54     22.26 o 
  -7   1   9       25.76        0.10     14.75 o 
  -5   1   9     1848.02     1919.80     47.69 o 
  -3   1   9     3015.73     3353.02     28.99 o 
  -1   1   9     6166.47     6576.75     48.77 o 
   1   1   9     6097.01     6504.04     45.11 o 
   3   1   9     2995.04     3368.41     32.00 o 
   5   1   9     1795.91     1760.39     35.13 o 
   7   1   9       26.79       28.58     11.80 o 
   9   1   9       30.85       26.42     52.34 o 
  -8   2   9      996.88      943.02     61.15 o 
  -6   2   9     1032.80      941.36     36.91 o 
  -4   2   9      186.45      212.03     11.53 o 
  -2   2   9     3938.20     4143.09     32.19 o 
   0   2   9     6619.80     6599.65     43.79 o 
   2   2   9     3882.01     4004.88     30.29 o 
   4   2   9      184.46      187.46     11.76 o 
   6   2   9     1067.61     1001.44     42.94 o 
   8   2   9      984.88      851.66     58.60 o 
  -9   3   9      806.07      868.60     69.36 o 
  -7   3   9     1157.08     1141.36     58.84 o 
  -5   3   9     2343.29     2373.25     53.54 o 
  -3   3   9       64.51       94.02      5.24 o 
  -1   3   9     1586.97     1768.74     18.75 o 
   1   3   9     1606.82     1771.35     22.91 o 
   3   3   9       61.33       86.97      5.33 o 
   5   3   9     2330.96     2263.48     37.60 o 
   7   3   9     1152.25     1187.28     65.05 o 
   9   3   9      793.53      795.89     64.43 o 
  -8   4   9       15.17       18.18     29.98 o 
  -6   4   9      527.63      531.29     30.54 o 
  -4   4   9     1158.45     1021.67     20.04 o 
  -2   4   9     2337.58     2662.88     23.96 o 
   0   4   9    12290.58    11758.35     72.05 o 
   2   4   9     2391.32     2697.64     23.14 o 
   4   4   9     1156.86     1036.97     16.99 o 
   6   4   9      521.80      494.89     23.84 o 
   8   4   9       13.10        9.98     21.32 o 
  -9   5   9      235.22      219.24     40.70 o 
  -7   5   9      130.69      160.64     29.76 o 
  -5   5   9     4686.82     4461.42     63.39 o 
  -3   5   9     2022.08     2266.44     23.24 o 
  -1   5   9      686.60      623.09     14.38 o 
   1   5   9      698.65      640.63     12.17 o 
   3   5   9     1986.26     2197.89     25.00 o 
   5   5   9     4640.26     4341.67     57.42 o 
   7   5   9      132.60      115.83     22.81 o 
   9   5   9      243.36      260.95     56.00 o 
  -8   6   9       84.01       86.66     27.74 o 
  -6   6   9      817.06      839.28     35.65 o 
  -4   6   9     2529.32     2431.83     43.57 o 
  -2   6   9     1892.03     1970.72     20.99 o 
   0   6   9      178.71      128.48      5.82 o 
   2   6   9     1961.01     2050.49     19.89 o 
   4   6   9     2585.66     2510.21     28.40 o 
   6   6   9      835.26      800.59     27.67 o 
   8   6   9       88.07      144.83     38.44 o 
  -9   7   9       78.29      142.22     35.43 o 
  -7   7   9      283.13      254.88     42.92 o 
  -5   7   9      996.24      928.77     33.35 o 
  -3   7   9     2794.06     2723.06     29.89 o 
  -1   7   9     3345.45     3723.40     31.91 o 
   1   7   9     3313.99     3734.78     30.58 o 
   3   7   9     2787.51     2681.70     26.70 o 
   5   7   9     1009.35      912.43     22.07 o 
   7   7   9      293.77      263.87     28.38 o 
   9   7   9       75.22      192.44     50.47 o 
  -8   8   9      468.07      569.12     54.16 o 
  -6   8   9      446.78      488.50     36.03 o 
  -4   8   9      590.31      619.96     14.30 o 
  -2   8   9     8768.96     8642.95     72.08 o 
   0   8   9    18399.68    18465.82    111.09 o 
   2   8   9     8746.89     8533.74     85.37 o 
   4   8   9      589.35      597.52     19.40 o 
   6   8   9      435.10      466.52     24.48 o 
   8   8   9      469.57      526.78     48.35 o 
  -9   9   9      467.15      396.70     51.11 o 
  -7   9   9      159.14      166.16     44.78 o 
  -5   9   9      789.45      741.41     31.96 o 
  -3   9   9      826.91      752.16     16.92 o 
  -1   9   9     6515.48     6407.66     55.87 o 
   1   9   9     6455.95     6447.99     47.77 o 
   3   9   9      844.40      752.90     16.98 o 
   5   9   9      815.81      812.84     23.02 o 
   7   9   9      163.64      169.45     19.01 o 
  -8  10   9       88.51       70.96     28.51 o 
  -6  10   9       40.40       20.62     15.03 o 
  -4  10   9      911.76      899.65     19.86 o 
  -2  10   9     3574.17     3481.96     36.82 o 
   0  10   9     2792.02     2630.26     27.21 o 
   2  10   9     3619.40     3525.49     34.60 o 
   4  10   9      921.84      887.58     25.88 o 
   6  10   9       44.21       40.35      9.29 o 
   8  10   9       92.25      100.65     33.48 o 
  -7  11   9       54.94       44.14     22.73 o 
  -5  11   9     1660.76     1581.61     61.35 o 
  -3  11   9     4221.83     4155.46     45.49 o 
  -1  11   9     4401.01     4157.13     39.48 o 
   1  11   9     4451.87     4181.05     38.66 o 
   3  11   9     4173.52     4118.83     46.68 o 
   5  11   9     1628.20     1500.08     53.37 o 
   7  11   9       60.76       46.17     15.70 o 
  -8  12   9       72.90       54.49     32.00 o 
  -6  12   9      772.47      801.47     52.44 o 
  -4  12   9     1074.59     1065.76     26.12 o 
  -2  12   9     3473.05     3366.26     40.15 o 
   0  12   9       18.56       18.26      5.01 o 
   2  12   9     3472.98     3367.31     35.90 o 
   4  12   9     1075.40     1067.77     25.53 o 
   6  12   9      769.62      763.84     35.55 o 
   8  12   9       73.68       87.80     33.70 o 
  -7  13   9     1385.45     1354.32    216.78 o 
  -5  13   9     2973.65     2978.34     53.98 o 
  -3  13   9      139.28      137.01     11.89 o 
  -1  13   9      463.61      450.45     13.78 o 
   1  13   9      454.32      482.46     15.02 o 
   3  13   9      144.24      145.38     10.77 o 
   5  13   9     2951.29     2889.65     53.97 o 
   7  13   9     1354.23     1402.46     44.24 o 
  -8  14   9       40.48       33.57     26.44 o 
  -6  14   9      394.66      369.18     42.91 o 
  -4  14   9     1157.65     1029.99     42.52 o 
  -2  14   9     1920.99     1763.49     33.63 o 
   0  14   9      462.43      362.98     14.40 o 
   2  14   9     1917.22     1799.95     29.07 o 
   4  14   9     1164.28      999.44     26.05 o 
   6  14   9      412.93      434.95     27.03 o 
   8  14   9       42.38       59.50     30.06 o 
  -7  15   9      115.13       86.66     34.29 o 
  -5  15   9      173.21      167.83     19.34 o 
  -3  15   9      569.02      548.94     23.54 o 
  -1  15   9     2023.29     2027.41     39.08 o 
   1  15   9     1968.18     1931.22     28.77 o 
   3  15   9      543.57      559.47     19.35 o 
   5  15   9      167.21      153.08     19.80 o 
   7  15   9      119.69      126.46     26.49 o 
  -6  16   9     1973.22     2050.67     83.89 o 
  -4  16   9      662.53      698.27     34.17 o 
  -2  16   9     2039.26     1896.25     48.77 o 
   0  16   9     1994.77     1903.74     33.46 o 
   2  16   9     1981.32     1868.55     36.13 o 
   4  16   9      680.23      703.02     28.53 o 
   6  16   9     1992.21     1925.18    101.47 o 
  -7  17   9       67.20       98.65     30.88 o 
  -5  17   9      266.53      272.02     25.13 o 
  -3  17   9     2788.38     2692.82     65.22 o 
  -1  17   9     2579.50     2496.76     54.44 o 
   1  17   9     2592.45     2448.32     48.31 o 
   3  17   9     2805.64     2686.70     54.90 o 
   5  17   9      271.22      211.43     22.62 o 
   7  17   9       69.11       65.16     14.76 o 
  -6  18   9      976.25     1057.72     31.95 o 
  -4  18   9      316.00      307.99     48.81 o 
  -2  18   9     1218.91     1128.77     41.97 o 
   0  18   9     1356.90     1388.90     32.30 o 
   2  18   9     1262.95     1163.87     36.01 o 
   4  18   9      326.91      331.49     23.82 o 
   6  18   9      962.05     1009.88     74.80 o 
  -5  19   9      453.20      439.07     31.17 o 
  -3  19   9       62.49       50.55     15.39 o 
  -1  19   9      707.93      745.61     30.08 o 
   1  19   9      706.45      673.85     25.92 o 
   3  19   9       58.44       63.22     12.82 o 
   5  19   9      459.39      470.76     34.83 o 
  -6  20   9       79.70       40.30     14.99 o 
  -4  20   9       24.48       37.74     15.28 o 
  -2  20   9      518.02      474.18     33.68 o 
   0  20   9       27.85       25.75     11.17 o 
   2  20   9      491.32      515.96     29.90 o 
   4  20   9       24.95       29.24     15.97 o 
   6  20   9       83.41       63.54     15.81 o 
  -5  21   9      515.34      532.60     43.64 o 
  -3  21   9      342.47      372.61     45.34 o 
  -1  21   9      705.52      706.05     41.20 o 
   1  21   9      686.14      621.43     28.63 o 
   3  21   9      339.39      425.70     35.78 o 
   5  21   9      530.49      574.48     43.70 o 
  -4  22   9       68.29       64.86     31.66 o 
  -2  22   9      406.75      418.28     33.58 o 
   0  22   9      860.87      877.33     39.87 o 
   2  22   9      415.06      418.71     28.41 o 
   4  22   9       68.23       54.19     19.30 o 
  -5  23   9      560.36      479.45     51.86 o 
  -3  23   9     1270.07     1294.55     51.65 o 
  -1  23   9     1116.09     1225.66     48.72 o 
   1  23   9     1114.70     1277.05     63.38 o 
   3  23   9     1253.61     1343.02     44.22 o 
   5  23   9      546.13      458.59     38.00 o 
  -4  24   9      832.64     1023.36     46.45 o 
  -2  24   9      670.60      664.40     44.90 o 
   0  24   9      134.74      127.57     20.95 o 
   2  24   9      677.61      673.86     35.60 o 
   4  24   9      833.49      998.51     48.92 o 
  -3  25   9       13.80       22.25     16.81 o 
  -1  25   9     1054.73     1226.57     68.75 o 
   1  25   9     1070.88     1167.33     58.06 o 
   3  25   9       10.82        8.64     16.65 o 
  -2  26   9       97.94      120.00     29.54 o 
   0  26   9      244.23      336.16     43.59 o 
   2  26   9       96.75      125.71     21.92 o 
  -1  27   9      535.41      514.85     39.48 o 
   1  27   9      540.34      507.36     46.92 o 
   0   0  10    14838.52    15623.96    135.63 o 
   2   0  10      113.84      120.28      4.84 o 
   4   0  10      209.90      196.61     10.19 o 
   6   0  10       60.03       50.18     19.51 o 
   8   0  10     2243.86     2486.36    131.99 o 
  -9   1  10      311.64      219.35     38.67 o 
  -7   1  10      293.80      260.49     35.48 o 
  -5   1  10     1236.59     1181.86     41.47 o 
  -3   1  10     3845.16     4113.82     34.26 o 
  -1   1  10     2163.12     2281.67     23.63 o 
   1   1  10     2192.81     2277.48     21.03 o 
   3   1  10     3816.07     4035.18     34.59 o 
   5   1  10     1241.30     1170.05     30.34 o 
   7   1  10      288.48      252.13     34.87 o 
   9   1  10      308.99      232.99     44.70 o 
  -8   2  10     1315.94     1195.51    103.13 o 
  -6   2  10     1184.39     1069.23     54.09 o 
  -4   2  10      284.92      245.23     13.40 o 
  -2   2  10       17.67       50.60      4.56 o 
   0   2  10    10286.06    10247.71     63.96 o 
   2   2  10       20.77       44.61      3.91 o 
   4   2  10      283.54      268.17      8.31 o 
   6   2  10     1159.09     1084.38     31.05 o 
   8   2  10     1341.48     1419.09     86.14 o 
  -9   3  10     1151.34     1215.19     71.23 o 
  -7   3  10      528.05      542.86     48.45 o 
  -5   3  10      113.81       87.52     14.44 o 
  -3   3  10     2333.64     2327.62     28.41 o 
  -1   3  10     4013.15     3880.39     34.38 o 
   1   3  10     4066.81     3957.21     35.62 o 
   3   3  10     2337.56     2315.52     25.94 o 
   5   3  10      113.58      109.27     11.19 o 
   7   3  10      509.75      569.43     67.72 o 
   9   3  10     1149.13     1265.44     70.59 o 
  -8   4  10      310.66      337.06     42.86 o 
  -6   4  10      148.04      174.17     28.91 o 
  -4   4  10     6966.10     6731.59     66.69 o 
  -2   4  10     5020.27     5349.56     38.41 o 
   0   4  10     1480.33     1661.05     18.60 o 
   2   4  10     5030.03     5410.74     40.74 o 
   4   4  10     7019.49     6712.08     53.83 o 
   6   4  10      151.22      152.63     17.74 o 
   8   4  10      304.60      352.91     59.08 o 
  -9   5  10      310.76      299.62     44.92 o 
  -7   5  10       59.91       32.89     24.05 o 
  -5   5  10     1979.61     1812.98     41.91 o 
  -3   5  10     1616.48     1690.73     19.73 o 
  -1   5  10     2686.46     2859.53     26.23 o 
   1   5  10     2680.41     2834.93     27.86 o 
   3   5  10     1605.72     1637.44     20.05 o 
   5   5  10     1989.04     1872.96     34.77 o 
   7   5  10       61.37       23.86     14.95 o 
   9   5  10      311.05      329.74     61.36 o 
  -8   6  10      290.23      314.78     42.63 o 
  -6   6  10     1804.33     1853.92     57.78 o 
  -4   6  10      770.56      679.38     13.29 o 
  -2   6  10      336.18      321.25      9.72 o 
   0   6  10     1108.00     1295.21     16.43 o 
   2   6  10      334.86      322.70      7.37 o 
   4   6  10      753.63      628.74     13.92 o 
   6   6  10     1798.46     1716.85     47.03 o 
   8   6  10      299.87      253.64     51.67 o 
  -9   7  10      533.32      523.59     55.92 o 
  -7   7  10      140.18      127.11     29.05 o 
  -5   7  10     2689.56     2639.35     57.24 o 
  -3   7  10     1174.54     1053.03     18.06 o 
  -1   7  10     6056.16     5874.67     44.80 o 
   1   7  10     6146.63     5926.27     44.83 o 
   3   7  10     1168.16     1054.42     20.15 o 
   5   7  10     2677.67     2571.30     32.20 o 
   7   7  10      128.03      136.09     17.56 o 
   9   7  10      541.08      555.37     75.42 o 
  -8   8  10      364.81      382.89     47.67 o 
  -6   8  10       69.67       63.50     17.05 o 
  -4   8  10      743.73      750.75     17.63 o 
  -2   8  10      661.26      606.44     14.10 o 
   0   8  10     2018.31     1854.18     22.13 o 
   2   8  10      675.32      613.71     11.08 o 
   4   8  10      733.88      676.43     37.74 o 
   6   8  10       65.76       52.84     21.39 o 
   8   8  10      349.78      488.78     68.39 o 
  -7   9  10      141.22      131.83     29.13 o 
  -5   9  10     3617.25     3612.80     80.07 o 
  -3   9  10     7944.66     7583.92     66.90 o 
  -1   9  10     4992.19     5049.17     43.55 o 
   1   9  10     4991.00     5046.29     42.45 o 
   3   9  10     7965.86     7684.62     68.47 o 
   5   9  10     3646.46     3490.15     56.53 o 
   7   9  10      141.10      119.66     17.58 o 
  -8  10  10      224.31      255.52     61.83 o 
  -6  10  10        6.78       24.42     18.18 o 
  -4  10  10     7188.71     7051.60     99.22 o 
  -2  10  10     2169.97     2010.95     26.85 o 
   0  10  10     1187.80     1143.23     18.19 o 
   2  10  10     2158.32     1999.95     24.53 o 
   4  10  10     7161.57     6880.46     72.27 o 
   6  10  10        6.56       20.46      8.29 o 
  -7  11  10      159.55      157.44     32.81 o 
  -5  11  10     1416.43     1370.67     95.96 o 
  -3  11  10      785.22      716.48     17.82 o 
  -1  11  10      542.45      518.80     13.49 o 
   1  11  10      523.04      527.07     13.51 o 
   3  11  10      773.19      711.68     17.95 o 
   5  11  10     1428.75     1248.99    130.50 o 
   7  11  10      154.50      122.38     20.92 o 
  -8  12  10     1049.49     1077.93     70.01 o 
  -6  12  10      425.23      444.62     45.50 o 
  -4  12  10      316.65      279.67     18.18 o 
  -2  12  10     2309.56     2232.87     31.90 o 
   0  12  10      617.05      576.47     16.63 o 
   2  12  10     2366.52     2273.75     28.35 o 
   4  12  10      317.24      291.03     15.92 o 
   6  12  10      442.55      469.31     25.00 o 
  -7  13  10      266.44      285.95     40.87 o 
  -5  13  10      279.79      335.84     27.75 o 
  -3  13  10      167.66      188.08     15.90 o 
  -1  13  10      155.57      166.41     10.22 o 
   1  13  10      162.65      186.11     10.37 o 
   3  13  10      169.22      190.88     12.00 o 
   5  13  10      282.85      367.17     25.73 o 
   7  13  10      261.31      307.91     32.21 o 
  -8  14  10       18.36       -1.01     33.20 o 
  -6  14  10        3.11      -16.40     16.40 o 
  -4  14  10     2394.06     2336.46     63.78 o 
  -2  14  10     1584.19     1534.81     31.56 o 
   0  14  10      353.01      376.75     15.03 o 
   2  14  10     1590.94     1550.28     26.86 o 
   4  14  10     2415.31     2298.23     50.21 o 
   6  14  10        3.83       -1.64     10.97 o 
   8  14  10       18.87       61.38     15.88 o 
  -7  15  10      300.46      247.37     47.61 o 
  -5  15  10      191.42      208.00     38.39 o 
  -3  15  10     3097.78     3067.42     53.59 o 
  -1  15  10      365.64      389.47     19.29 o 
   1  15  10      368.52      360.63     14.67 o 
   3  15  10     3044.94     2940.87     46.15 o 
   5  15  10      176.10      226.15     22.55 o 
   7  15  10      303.11      292.51     22.12 o 
  -6  16  10      220.28      191.64     34.10 o 
  -4  16  10      240.95      234.42     23.65 o 
  -2  16  10     1428.37     1402.43     35.44 o 
   0  16  10     1013.82      945.95     25.35 o 
   2  16  10     1439.01     1419.58     35.32 o 
   4  16  10      239.36      233.42     25.29 o 
   6  16  10      223.15      248.19     32.03 o 
  -7  17  10      329.34      349.95     46.86 o 
  -5  17  10      388.31      372.22     28.77 o 
  -3  17  10      330.37      381.38     28.90 o 
  -1  17  10     2475.49     2377.86     50.89 o 
   1  17  10     2462.47     2339.52     45.41 o 
   3  17  10      330.85      328.39     22.68 o 
   5  17  10      387.88      357.57     32.89 o 
   7  17  10      324.61      327.64     25.58 o 
  -6  18  10      368.21      364.49     45.33 o 
  -4  18  10       15.95       -9.10     16.18 o 
  -2  18  10      241.89      193.63     22.20 o 
   0  18  10     7093.62     6644.73     95.16 o 
   2  18  10      240.64      237.34     20.06 o 
   4  18  10       20.17       16.55     13.09 o 
   6  18  10      367.11      406.64     30.98 o 
  -5  19  10      376.33      353.48     29.66 o 
  -3  19  10      239.54      261.88     26.17 o 
  -1  19  10      725.47      764.82     30.91 o 
   1  19  10      726.69      729.45     29.45 o 
   3  19  10      254.35      224.88     20.51 o 
   5  19  10      377.97      372.51     31.53 o 
  -6  20  10      338.02      373.24     25.78 o 
  -4  20  10      914.60      935.65     41.54 o 
  -2  20  10       28.56       43.84     15.31 o 
   0  20  10       41.70       50.25     13.99 o 
   2  20  10       29.97       42.23     12.68 o 
   4  20  10      886.92      870.24     41.70 o 
   6  20  10      336.32      358.78     29.79 o 
  -5  21  10      393.41      409.44     32.90 o 
  -3  21  10      147.40      218.24     39.11 o 
  -1  21  10      466.97      409.28     31.70 o 
   1  21  10      471.63      507.77     28.64 o 
   3  21  10      148.92      160.07     23.19 o 
   5  21  10      394.69      433.42     35.32 o 
  -4  22  10       21.32       11.08     13.17 o 
  -2  22  10      110.16      117.40     20.97 o 
   0  22  10     1913.15     1823.60     56.97 o 
   2  22  10      115.28      150.02     28.52 o 
   4  22  10       21.23        1.41     14.96 o 
  -5  23  10      287.45      254.99     28.56 o 
  -3  23  10      293.86      250.52     32.30 o 
  -1  23  10      894.02      968.91     61.45 o 
   1  23  10      891.47      918.55     49.23 o 
   3  23  10      301.00      313.03     33.01 o 
   5  23  10      288.86      316.69     46.19 o 
  -4  24  10     1145.93     1261.73     52.17 o 
  -2  24  10      386.88      377.55     33.39 o 
   0  24  10       92.98      106.90     19.81 o 
   2  24  10      398.62      460.49     31.48 o 
   4  24  10     1147.38     1294.29     54.84 o 
  -3  25  10      270.34      343.31     40.10 o 
  -1  25  10      138.01      195.83     24.94 o 
   1  25  10      136.22      133.50     24.93 o 
   3  25  10      276.07      313.27     34.28 o 
  -2  26  10     1367.92     1533.96     58.40 o 
   0  26  10      728.73      714.40     43.71 o 
   2  26  10     1369.65     1506.27     80.85 o 
  -1  27  10      463.06      479.67     63.07 o 
   1  27  10      470.38      563.69     49.26 o 
   2   0  11     1676.15     1834.61     20.38 o 
   4   0  11      366.03      334.86     11.58 o 
   6   0  11     2808.93     2618.64     91.77 o 
   8   0  11        3.33      -17.83     17.83 o 
  -9   1  11        6.36       -8.91     40.69 o 
  -7   1  11      159.62      192.82     36.57 o 
  -5   1  11      545.12      563.14     23.02 o 
  -3   1  11      432.44      382.69      9.16 o 
  -1   1  11     5118.70     5576.73     44.70 o 
   1   1  11     5048.03     5502.04     38.83 o 
   3   1  11      452.27      397.87     10.52 o 
   5   1  11      568.12      556.30     21.96 o 
   7   1  11      158.11      142.72     29.72 o 
   9   1  11        7.28       17.04     24.10 o 
  -8   2  11      110.90      111.72     33.72 o 
  -6   2  11       11.58       28.43     18.46 o 
  -4   2  11       46.37       29.44      9.02 o 
  -2   2  11    10302.96    10739.83     71.23 o 
   0   2  11     1645.77     1684.08     17.03 o 
   2   2  11    10376.45    10758.28     77.54 o 
   4   2  11       47.34       32.67      4.56 o 
   6   2  11       10.15       24.96     17.79 o 
   8   2  11      115.22       84.06     41.83 o 
  -9   3  11      529.75      528.63     70.43 o 
  -7   3  11      400.07      349.86     40.43 o 
  -5   3  11     1159.88     1102.05     42.46 o 
  -3   3  11     1432.06     1355.05     21.60 o 
  -1   3  11     5490.62     5556.41     45.11 o 
   1   3  11     5417.14     5431.58     46.52 o 
   3   3  11     1412.59     1332.06     17.81 o 
   5   3  11     1163.01     1175.44     36.22 o 
   7   3  11      406.36      531.71     65.51 o 
   9   3  11      533.16      561.81     59.13 o 
  -8   4  11     1034.63      895.38     60.93 o 
  -6   4  11     3660.49     3618.83    123.64 o 
  -4   4  11      348.13      375.87     12.56 o 
  -2   4  11     1948.42     2245.37     24.95 o 
   0   4  11     9122.06     9630.75     65.45 o 
   2   4  11     1895.78     2187.30     24.30 o 
   4   4  11      334.83      377.36     11.70 o 
   6   4  11     3663.77     3503.27    173.65 o 
   8   4  11     1032.42      949.35     80.58 o 
  -9   5  11       65.62       58.82     27.82 o 
  -7   5  11     1164.97     1120.32     59.82 o 
  -5   5  11      730.89      718.39     35.73 o 
  -3   5  11      866.73      811.26     15.15 o 
  -1   5  11     2716.67     2788.39     27.74 o 
   1   5  11     2673.02     2734.47     27.68 o 
   3   5  11      867.21      837.86     14.35 o 
   5   5  11      718.90      707.16     17.20 o 
   7   5  11     1179.61     1102.49     50.52 o 
   9   5  11       61.73      135.67     39.66 o 
  -8   6  11     1221.28     1135.57     65.32 o 
  -6   6  11     1353.74     1249.62     59.26 o 
  -4   6  11     2888.17     2849.81     36.18 o 
  -2   6  11     3913.73     3892.47     35.27 o 
   0   6  11    44351.16    44993.86    247.73 o 
   2   6  11     3910.06     3901.38     31.63 o 
   4   6  11     2887.72     2832.52     37.35 o 
   6   6  11     1395.60     1340.43     46.71 o 
   8   6  11     1212.43     1224.45     89.48 o 
  -9   7  11      486.22      583.94     59.82 o 
  -7   7  11       69.31       84.05     25.61 o 
  -5   7  11      931.54      931.87     42.96 o 
  -3   7  11       35.70       44.61      9.03 o 
  -1   7  11     4890.40     4662.92     38.48 o 
   1   7  11     4820.69     4567.40     37.83 o 
   3   7  11       38.66       46.05      6.61 o 
   5   7  11      918.61      944.62     23.46 o 
   7   7  11       71.11       64.16     18.33 o 
   9   7  11      494.01      512.42     74.53 o 
  -8   8  11      357.59      391.86     47.91 o 
  -6   8  11     1214.70     1183.26     85.87 o 
  -4   8  11     2162.77     2156.06     33.13 o 
  -2   8  11     4466.13     4180.38     40.55 o 
   0   8  11     8892.95     9182.92     63.27 o 
   2   8  11     4468.68     4184.00     36.41 o 
   4   8  11     2160.68     2119.11     41.14 o 
   6   8  11     1189.19     1135.92     40.08 o 
   8   8  11      353.20      364.38     61.12 o 
  -7   9  11      433.85      454.82     47.18 o 
  -5   9  11     2192.76     1971.76     58.59 o 
  -3   9  11     4995.14     4758.06     48.50 o 
  -1   9  11     5306.48     5637.68     47.61 o 
   1   9  11     5338.46     5642.15     45.82 o 
   3   9  11     5014.99     4783.29     53.42 o 
   5   9  11     2159.32     2023.74     41.42 o 
   7   9  11      434.26      405.48     41.55 o 
  -8  10  11       47.00       48.88     23.75 o 
  -6  10  11     1102.00     1037.60     57.14 o 
  -4  10  11      200.18      216.32     15.57 o 
  -2  10  11     3086.46     2927.58     33.86 o 
   0  10  11     8747.10     9253.21     68.87 o 
   2  10  11     3065.72     2931.17     28.91 o 
   4  10  11      203.41      188.19     18.12 o 
   6  10  11     1089.17     1026.61     30.75 o 
  -7  11  11      898.07      853.04     62.92 o 
  -5  11  11      512.11      470.40     34.14 o 
  -3  11  11      924.79      853.68     23.25 o 
  -1  11  11    15557.81    15237.54    103.97 o 
   1  11  11    15448.04    15215.29    113.73 o 
   3  11  11      944.10      888.59     25.61 o 
   5  11  11      522.86      477.84     56.81 o 
   7  11  11      904.72      896.26     46.43 o 
  -8  12  11      211.72      265.86     83.84 o 
  -6  12  11       71.95       63.17     23.90 o 
  -4  12  11     4154.39     4037.97     72.18 o 
  -2  12  11     2944.14     2902.94     41.00 o 
   0  12  11     1336.76     1329.38     23.69 o 
   2  12  11     2964.70     2839.62     35.78 o 
   4  12  11     4166.81     3937.84     65.96 o 
   6  12  11       66.33       51.52     16.68 o 
   8  12  11      211.43      281.75     28.03 o 
  -7  13  11      478.24      436.48     48.61 o 
  -5  13  11      961.80      926.39     53.31 o 
  -3  13  11     3861.90     3888.52     60.36 o 
  -1  13  11     2656.16     2679.88     36.15 o 
   1  13  11     2682.91     2708.98     33.28 o 
   3  13  11     3889.92     3926.22     52.03 o 
   5  13  11      947.00     1011.26     36.58 o 
   7  13  11      476.17      501.23     30.22 o 
  -6  14  11      748.17      712.76     56.95 o 
  -4  14  11      641.56      517.97    100.52 o 
  -2  14  11       43.27       37.60      9.65 o 
   0  14  11     3963.51     3970.67     44.39 o 
   2  14  11       38.11       53.47      7.42 o 
   4  14  11      629.47      578.69     30.61 o 
   6  14  11      745.86      730.66     32.27 o 
  -7  15  11      274.37      235.36     47.67 o 
  -5  15  11      400.46      372.67     25.28 o 
  -3  15  11     5736.90     5360.88     84.63 o 
  -1  15  11     3975.78     3796.07     58.77 o 
   1  15  11     4032.08     3841.05     45.73 o 
   3  15  11     5795.72     5582.34     80.92 o 
   5  15  11      392.04      482.98     29.87 o 
   7  15  11      280.04      273.40     21.49 o 
  -6  16  11      365.33      344.55     53.94 o 
  -4  16  11       26.14        6.08     11.82 o 
  -2  16  11     1200.01     1170.00     36.08 o 
   0  16  11       29.35       39.81      8.64 o 
   2  16  11     1225.45     1162.49     30.36 o 
   4  16  11       26.36       23.74     13.51 o 
   6  16  11      361.29      382.18     38.41 o 
  -7  17  11       38.59       40.40     26.14 o 
  -5  17  11      227.04      206.17     22.75 o 
  -3  17  11     1621.45     1511.52     48.53 o 
  -1  17  11     3005.35     2865.29     57.04 o 
   1  17  11     2999.74     2911.69     69.34 o 
   3  17  11     1628.19     1509.89     49.15 o 
   5  17  11      222.77      211.92     23.38 o 
   7  17  11       41.38       60.42     14.26 o 
  -6  18  11      354.79      383.70     47.66 o 
  -4  18  11      327.92      344.23     29.35 o 
  -2  18  11      101.83       75.49     16.30 o 
   0  18  11     1429.42     1411.93     35.37 o 
   2  18  11       97.98      102.26     15.00 o 
   4  18  11      314.98      289.14     28.09 o 
   6  18  11      350.82      381.57     39.16 o 
  -5  19  11      661.74      650.80     37.34 o 
  -3  19  11       24.55       24.43     13.90 o 
  -1  19  11      101.55       75.21     15.27 o 
   1  19  11       96.59       68.57     12.19 o 
   3  19  11       27.74       17.02     14.03 o 
   5  19  11      667.74      693.57     51.39 o 
  -6  20  11       45.47       33.17     13.97 o 
  -4  20  11      286.34      331.35     32.75 o 
  -2  20  11      364.83      380.27     30.69 o 
   0  20  11      432.85      480.03     32.66 o 
   2  20  11      362.29      361.03     25.31 o 
   4  20  11      287.64      302.79     30.11 o 
   6  20  11       45.73       77.87     16.27 o 
  -5  21  11       38.91       53.75     18.13 o 
  -3  21  11      119.75       99.23     20.17 o 
  -1  21  11      635.88      544.08     36.41 o 
   1  21  11      643.70      599.36     37.80 o 
   3  21  11      127.58      131.66     22.15 o 
   5  21  11       42.93       42.26     25.87 o 
  -4  22  11       69.24       80.51     18.68 o 
  -2  22  11      497.91      473.93     40.35 o 
   0  22  11      541.62      572.50     37.45 o 
   2  22  11      511.77      529.21     39.25 o 
   4  22  11       71.69       87.36     21.39 o 
  -3  23  11      191.55      170.48     24.83 o 
  -1  23  11      806.50      843.75     40.71 o 
   1  23  11      809.83      793.14     45.86 o 
   3  23  11      187.61      138.30     24.92 o 
  -4  24  11      530.47      533.57     39.54 o 
  -2  24  11      389.80      403.47     58.93 o 
   0  24  11      165.93      159.87     23.30 o 
   2  24  11      386.47      384.01     35.31 o 
   4  24  11      531.72      530.00     53.02 o 
  -3  25  11      381.98      396.44     35.72 o 
  -1  25  11      231.71      190.11     25.31 o 
   1  25  11      223.01      254.87     50.02 o 
   3  25  11      392.86      426.62     39.07 o 
  -2  26  11      699.65      850.42     48.25 o 
   0  26  11     1370.16     1530.54     57.24 o 
   2  26  11      677.60      736.97     87.81 o 
   0   0  12     2009.53     1718.40     27.02 o 
   2   0  12    15230.73    16366.31    108.73 o 
   4   0  12      930.56      931.50     16.41 o 
   6   0  12      477.85      450.10     41.24 o 
   8   0  12      700.21      643.91     71.76 o 
  -9   1  12      565.28      604.02     59.77 o 
  -7   1  12     1292.35     1214.80     84.76 o 
  -5   1  12      712.91      707.58     32.98 o 
  -3   1  12      190.54      160.89      6.68 o 
  -1   1  12      481.33      481.09     11.17 o 
   1   1  12      508.02      501.45     10.53 o 
   3   1  12      196.60      170.46     11.21 o 
   5   1  12      707.94      687.31     38.25 o 
   7   1  12     1285.29     1242.88     62.33 o 
   9   1  12      568.73      497.71     54.23 o 
  -8   2  12      101.96       65.28     34.64 o 
  -6   2  12      290.09      259.90     33.17 o 
  -4   2  12     1279.59     1184.60     31.39 o 
  -2   2  12    11751.25    12355.28     90.59 o 
   0   2  12    16471.85    16941.47     95.48 o 
   2   2  12    11739.11    12311.45     88.01 o 
   4   2  12     1219.40     1130.41     19.87 o 
   6   2  12      279.35      251.65     27.56 o 
   8   2  12      102.07       99.86     28.62 o 
  -9   3  12      515.98      585.53     68.36 o 
  -7   3  12      111.27       56.17     21.79 o 
  -5   3  12      927.19      931.42     41.50 o 
  -3   3  12     2608.32     2622.15     32.77 o 
  -1   3  12     1671.85     1791.10     22.12 o 
   1   3  12     1678.73     1847.99     22.57 o 
   3   3  12     2617.11     2638.24     25.47 o 
   5   3  12      956.81      994.12     44.21 o 
   7   3  12      113.53      155.13     39.09 o 
   9   3  12      518.40      548.69     56.37 o 
  -8   4  12      287.87      327.18     66.48 o 
  -6   4  12      873.73      880.95     51.99 o 
  -4   4  12      859.40      861.88     21.32 o 
  -2   4  12      359.00      371.80     10.66 o 
   0   4  12     2981.13     2953.23     27.98 o 
   2   4  12      349.49      346.93      9.74 o 
   4   4  12      846.49      837.74     18.01 o 
   6   4  12      858.79      886.97     43.64 o 
   8   4  12      304.00      264.19     52.93 o 
  -9   5  12       86.29       12.15     25.00 o 
  -7   5  12      602.46      580.16     70.03 o 
  -5   5  12      374.50      339.11     28.19 o 
  -3   5  12      248.91      254.29      8.19 o 
  -1   5  12    11576.89    11979.52     81.62 o 
   1   5  12    11671.80    12091.32     87.04 o 
   3   5  12      245.06      255.87     11.53 o 
   5   5  12      368.89      332.21     14.88 o 
   7   5  12      583.03      609.15     40.27 o 
   9   5  12       97.32      126.35     32.07 o 
  -8   6  12     1404.55     1533.16     75.42 o 
  -6   6  12     1034.62     1073.50     56.26 o 
  -4   6  12       64.22       65.54      7.95 o 
  -2   6  12      896.40      957.70     16.79 o 
   0   6  12     3105.84     3353.73     31.70 o 
   2   6  12      893.29      942.68     16.39 o 
   4   6  12       74.36       59.27      8.94 o 
   6   6  12     1034.94     1085.39     47.91 o 
   8   6  12     1385.83     1723.17    106.47 o 
  -7   7  12      310.46      279.64     37.75 o 
  -5   7  12      689.21      735.15     37.49 o 
  -3   7  12     3031.22     2926.20     39.12 o 
  -1   7  12     2732.28     2700.39     28.85 o 
   1   7  12     2710.85     2634.23     26.47 o 
   3   7  12     3029.19     2836.38     41.74 o 
   5   7  12      712.57      745.87     21.46 o 
   7   7  12      313.95      261.66     28.97 o 
  -8   8  12      265.06      289.36     43.06 o 
  -6   8  12      393.93      319.61     37.63 o 
  -4   8  12     2103.23     2057.68     33.00 o 
  -2   8  12      439.78      412.43     13.17 o 
   0   8  12     1018.88     1019.86     16.63 o 
   2   8  12      451.01      419.85      9.85 o 
   4   8  12     2096.75     2092.65     41.53 o 
   6   8  12      397.95      333.02     32.40 o 
   8   8  12      271.89      235.36     52.92 o 
  -7   9  12      413.10      405.91     53.08 o 
  -5   9  12        4.81       -9.58     10.41 o 
  -3   9  12      442.51      409.09     15.70 o 
  -1   9  12     3155.89     3306.89     34.05 o 
   1   9  12     3167.84     3300.19     32.18 o 
   3   9  12      444.04      398.35     17.03 o 
   5   9  12        4.63       21.49      8.44 o 
   7   9  12      434.25      436.72     45.48 o 
  -8  10  12      653.23      735.64    211.28 o 
  -6  10  12      297.81      278.51     37.97 o 
  -4  10  12       62.20       71.99     10.90 o 
  -2  10  12     1942.21     1882.18     28.37 o 
   0  10  12     7510.95     7217.54     55.15 o 
   2  10  12     1961.79     1942.03     25.73 o 
   4  10  12       61.00       79.95     20.45 o 
   6  10  12      303.71      321.52     19.13 o 
  -7  11  12      527.96      494.64     50.32 o 
  -5  11  12      733.09      654.72     50.30 o 
  -3  11  12      654.56      666.78     21.20 o 
  -1  11  12     1186.86     1168.28     21.07 o 
   1  11  12     1199.93     1144.71     19.45 o 
   3  11  12      638.02      656.01     22.36 o 
   5  11  12      756.72      730.16     33.16 o 
   7  11  12      519.85      502.07     46.42 o 
  -8  12  12      107.75       85.56     64.41 o 
  -6  12  12      144.04      112.13     28.22 o 
  -4  12  12     1313.31     1311.71     36.33 o 
  -2  12  12      808.80      760.97     21.94 o 
   0  12  12      191.92      183.71     11.08 o 
   2  12  12      777.83      748.38     24.91 o 
   4  12  12     1291.83     1205.31     35.05 o 
   6  12  12      148.62      125.49     15.87 o 
   8  12  12      108.84      104.98     23.56 o 
  -7  13  12      442.54      424.52     49.53 o 
  -5  13  12     1241.33     1278.10     38.29 o 
  -3  13  12     1159.71     1126.19     32.92 o 
  -1  13  12       83.47       68.30     10.11 o 
   1  13  12       88.67       82.43      8.34 o 
   3  13  12     1129.67     1089.05     29.96 o 
   5  13  12     1258.35     1254.07     68.86 o 
   7  13  12      450.56      488.75     47.57 o 
  -6  14  12      350.66      336.44     56.44 o 
  -4  14  12      312.30      326.40     36.80 o 
  -2  14  12      928.53      900.11     28.27 o 
   0  14  12     6011.27     6074.71     65.43 o 
   2  14  12      918.14      906.77     20.81 o 
   4  14  12      312.72      305.89     25.55 o 
   6  14  12      359.24      343.61     25.84 o 
  -7  15  12      135.17       71.16     27.33 o 
  -5  15  12      160.69      147.81     18.89 o 
  -3  15  12      794.67      847.45     35.54 o 
  -1  15  12      372.43      361.15     20.58 o 
   1  15  12      354.99      336.29     16.49 o 
   3  15  12      799.45      740.69     34.48 o 
   5  15  12      159.65      180.83     20.80 o 
   7  15  12      134.62      128.09     29.27 o 
  -6  16  12      165.28      172.71     59.95 o 
  -4  16  12     1186.37     1201.70     43.75 o 
  -2  16  12        4.55       -9.51     11.13 o 
   0  16  12      806.33      755.21     24.93 o 
   2  16  12        5.09        6.08      9.14 o 
   4  16  12     1196.62     1159.07     43.58 o 
   6  16  12      166.67      134.24     56.79 o 
  -7  17  12       23.64       15.51     24.35 o 
  -5  17  12      775.75      742.66     41.58 o 
  -3  17  12      210.66      257.60     24.87 o 
  -1  17  12     1241.07     1185.90     55.41 o 
   1  17  12     1244.90     1196.13     32.44 o 
   3  17  12      192.98      165.35     21.23 o 
   5  17  12      800.45      828.25     39.28 o 
   7  17  12       23.64        7.35     11.39 o 
  -6  18  12      110.63       98.84     28.80 o 
  -4  18  12        0.96       -7.30     11.99 o 
  -2  18  12      749.36      729.49     40.08 o 
   0  18  12      202.88      210.71     19.25 o 
   2  18  12      749.80      712.09     36.54 o 
   4  18  12        1.68       17.87     11.80 o 
   6  18  12      111.02      136.43     20.32 o 
  -5  19  12       40.87       55.61     16.65 o 
  -3  19  12       92.47      100.72     22.41 o 
  -1  19  12       91.40      119.95     18.68 o 
   1  19  12       80.04       89.35     16.39 o 
   3  19  12       92.50       79.20     18.40 o 
   5  19  12       41.16       43.04     19.44 o 
  -6  20  12      297.79      364.23     46.81 o 
  -4  20  12      386.62      408.37     33.32 o 
  -2  20  12       17.94       38.81     14.96 o 
   0  20  12      125.71      138.33     19.27 o 
   2  20  12       17.30       45.22     15.87 o 
   4  20  12      382.06      366.30     32.93 o 
   6  20  12      302.99      328.03     29.75 o 
  -5  21  12       87.46       89.88     19.47 o 
  -3  21  12       17.17       57.19     17.59 o 
  -1  21  12      576.74      591.77     37.95 o 
   1  21  12      576.51      589.67     31.55 o 
   3  21  12       21.20       21.64     14.60 o 
   5  21  12       82.29      116.67     24.36 o 
  -4  22  12      263.15      236.16     26.69 o 
  -2  22  12       92.63      120.29     19.98 o 
   0  22  12       35.15       41.22     13.59 o 
   2  22  12       97.01       99.39     20.32 o 
   4  22  12      260.73      204.57     27.76 o 
  -3  23  12      282.01      253.94     48.00 o 
  -1  23  12       34.05       33.07     21.38 o 
   1  23  12       32.05       58.87     27.35 o 
   3  23  12      285.56      308.50     47.43 o 
  -4  24  12      144.40      158.50     23.43 o 
  -2  24  12      349.48      350.60     59.72 o 
   0  24  12     1209.24     1319.82     55.88 o 
   2  24  12      335.54      372.83     34.59 o 
   4  24  12      144.47      218.84     29.58 o 
  -3  25  12      200.06      231.17     28.96 o 
  -1  25  12      122.21      164.09     23.97 o 
   1  25  12      129.72      140.17     38.93 o 
   3  25  12      198.10      220.29     46.05 o 
  -2  26  12      176.47      199.38     27.02 o 
   0  26  12      391.60      414.61     45.11 o 
   2  26  12      175.41      189.30     34.22 o 
   2   0  13     9120.29     9141.36     67.68 o 
   4   0  13        2.23       16.18      5.64 o 
   6   0  13       85.41      107.01     22.36 o 
   8   0  13       50.70       40.80     26.83 o 
  -9   1  13      505.80      512.36     73.39 o 
  -7   1  13     1368.13     1448.21     67.79 o 
  -5   1  13     3616.48     3556.70     74.15 o 
  -3   1  13       93.97      107.55      9.31 o 
  -1   1  13     4706.59     4928.98     42.47 o 
   1   1  13     4607.55     4812.85     37.69 o 
   3   1  13       94.23       98.10      5.96 o 
   5   1  13     3682.44     3529.80     73.67 o 
   7   1  13     1400.52     1395.16     66.70 o 
   9   1  13      515.94      488.91     54.48 o 
  -8   2  13       56.09       79.00     53.59 o 
  -6   2  13     2352.18     2361.74     80.27 o 
  -4   2  13       75.36       71.94      7.25 o 
  -2   2  13      937.95     1031.32     18.12 o 
   0   2  13      129.83      148.25      8.61 o 
   2   2  13      977.78     1096.32     15.60 o 
   4   2  13       77.23       63.04      7.46 o 
   6   2  13     2363.87     2459.60     73.42 o 
   8   2  13       57.84       61.03     26.12 o 
  -9   3  13       50.62       90.73     39.98 o 
  -7   3  13      298.42      245.10     35.97 o 
  -5   3  13      450.18      465.38     33.34 o 
  -3   3  13     3185.28     3099.85     41.75 o 
  -1   3  13     3561.11     3560.22     34.57 o 
   1   3  13     3543.22     3476.40     41.06 o 
   3   3  13     3173.16     3093.12     32.32 o 
   5   3  13      435.64      414.88     34.31 o 
   7   3  13      309.66      344.79     53.91 o 
   9   3  13       51.23       34.77     27.28 o 
  -8   4  13      376.88      361.18     45.45 o 
  -6   4  13      577.37      581.63     54.97 o 
  -4   4  13     4215.75     4086.65     47.37 o 
  -2   4  13     2099.48     2176.92     26.22 o 
   0   4  13     5771.04     5595.36     46.47 o 
   2   4  13     2102.72     2107.52     26.61 o 
   4   4  13     4226.19     4040.17     51.87 o 
   6   4  13      569.65      553.29     45.52 o 
   8   4  13      372.84      376.14     44.89 o 
  -7   5  13      447.89      379.51     42.94 o 
  -5   5  13     1246.82     1171.01     44.73 o 
  -3   5  13      450.72      473.23     18.42 o 
  -1   5  13     6895.31     6952.32     70.15 o 
   1   5  13     6853.65     6918.49     62.64 o 
   3   5  13      460.99      557.53     15.34 o 
   5   5  13     1258.90     1216.78     24.60 o 
   7   5  13      459.18      396.85     34.51 o 
  -8   6  13       42.20       16.98     22.91 o 
  -6   6  13      427.36      436.98     68.60 o 
  -4   6  13     4985.75     4908.52     59.21 o 
  -2   6  13     6147.10     6397.33     57.88 o 
   0   6  13        4.57        0.48      3.52 o 
   2   6  13     6128.65     6386.15     53.92 o 
   4   6  13     4965.35     4610.33    141.47 o 
   6   6  13      410.33      364.99     33.44 o 
   8   6  13       44.73       52.80     32.83 o 
  -7   7  13       14.40       29.83     22.96 o 
  -5   7  13     1925.95     1838.62     67.96 o 
  -3   7  13     3516.91     3628.51     46.76 o 
  -1   7  13      965.33     1017.47     18.27 o 
   1   7  13      941.49      940.45     16.69 o 
   3   7  13     3495.72     3469.72     48.23 o 
   5   7  13     1903.03     1863.13     53.89 o 
   7   7  13       15.13        5.33     29.18 o 
  -8   8  13      189.91      185.68     37.22 o 
  -6   8  13     1097.93     1163.79     59.21 o 
  -4   8  13     5772.99     5752.57     80.50 o 
  -2   8  13     2268.78     2258.26     30.02 o 
   0   8  13    14622.65    14747.66     94.29 o 
   2   8  13     2241.24     2185.18     35.02 o 
   4   8  13     5787.42     5830.17     79.34 o 
   6   8  13     1116.54     1114.11     67.86 o 
   8   8  13      191.95      140.68     45.49 o 
  -7   9  13      999.85      984.35     58.77 o 
  -5   9  13     1710.68     1701.85    110.06 o 
  -3   9  13     2838.67     2693.56     41.16 o 
  -1   9  13     3409.21     3479.78     37.44 o 
   1   9  13     3423.58     3494.25     47.63 o 
   3   9  13     2792.73     2691.86     43.40 o 
   5   9  13     1718.10     1705.31     38.52 o 
   7   9  13     1003.21     1041.75     63.63 o 
  -8  10  13      166.43      151.42     34.58 o 
  -6  10  13      339.42      306.58     39.29 o 
  -4  10  13     2852.42     2865.64     53.70 o 
  -2  10  13     1283.84     1350.02     25.29 o 
   0  10  13      193.81      154.30      8.65 o 
   2  10  13     1266.24     1295.07     27.27 o 
   4  10  13     2847.98     2823.86     52.92 o 
   6  10  13      325.48      366.35     23.07 o 
   8  10  13      162.96      149.97     26.88 o 
  -7  11  13      174.93      204.49     37.65 o 
  -5  11  13     1418.00     1572.98     37.16 o 
  -3  11  13     9351.61     9206.30     95.47 o 
  -1  11  13     1052.82     1037.12     22.51 o 
   1  11  13     1078.74     1129.94     19.37 o 
   3  11  13     9395.89     9273.94    102.55 o 
   5  11  13     1400.20     1405.22     45.94 o 
   7  11  13      176.73      183.61     36.06 o 
  -8  12  13      375.11      395.01     49.71 o 
  -6  12  13       63.37       53.97     24.93 o 
  -4  12  13     1151.54     1034.24     36.86 o 
  -2  12  13     1575.89     1621.39     32.08 o 
   0  12  13     1420.81     1334.64     24.36 o 
   2  12  13     1601.21     1664.79     38.54 o 
   4  12  13     1150.47     1122.79     33.79 o 
   6  12  13       64.20       39.36     14.08 o 
   8  12  13      372.79      410.02     37.76 o 
  -7  13  13      194.83      266.51     40.94 o 
  -5  13  13      750.86      796.86     31.29 o 
  -3  13  13     2679.07     2726.88     54.74 o 
  -1  13  13     4169.85     3984.10     53.92 o 
   1  13  13     4143.14     3881.51     44.78 o 
   3  13  13     2688.87     2594.51     47.38 o 
   5  13  13      778.65      770.89     49.00 o 
   7  13  13      205.56      140.29     30.14 o 
  -6  14  13      341.91      339.13     42.60 o 
  -4  14  13      336.67      310.69     36.37 o 
  -2  14  13     1780.94     1807.97     39.73 o 
   0  14  13      269.18      201.06     13.30 o 
   2  14  13     1756.63     1753.47     38.82 o 
   4  14  13      336.60      278.52     24.84 o 
   6  14  13      330.76      333.43     29.32 o 
  -7  15  13      184.05      244.17     41.17 o 
  -5  15  13       70.27       68.96     15.61 o 
  -3  15  13     2384.44     2440.80    101.77 o 
  -1  15  13      973.64      949.78     32.82 o 
   1  15  13      951.44      957.39     31.13 o 
   3  15  13     2412.85     2234.02     58.88 o 
   5  15  13       77.34       68.29     15.90 o 
   7  15  13      181.29      212.11     25.07 o 
  -6  16  13       79.51       38.75     35.41 o 
  -4  16  13      482.11      532.17     32.40 o 
  -2  16  13        1.47      -13.02     16.92 o 
   0  16  13      975.96      945.53     27.78 o 
   2  16  13        3.15       10.02     11.55 o 
   4  16  13      474.48      464.36     36.43 o 
   6  16  13       85.73       87.54     19.40 o 
  -5  17  13      956.36      980.06     63.59 o 
  -3  17  13      614.87      612.72     46.94 o 
  -1  17  13     1957.02     1893.67     46.00 o 
   1  17  13     1929.54     1854.27     40.79 o 
   3  17  13      602.27      566.98     36.27 o 
   5  17  13      950.80      986.13     47.30 o 
  -6  18  13      100.61      107.54     91.26 o 
  -4  18  13      253.69      208.94     24.74 o 
  -2  18  13       17.07       10.59     11.98 o 
   0  18  13       20.70       25.03     11.06 o 
   2  18  13       15.77       29.93     13.86 o 
   4  18  13      245.55      227.72     28.22 o 
   6  18  13       99.93      109.19     28.02 o 
  -5  19  13      180.83      181.38     23.23 o 
  -3  19  13       75.50       66.00     19.04 o 
  -1  19  13      431.55      403.19     30.58 o 
   1  19  13      439.56      451.66     28.91 o 
   3  19  13       79.52       83.81     22.21 o 
   5  19  13      183.46      182.09     23.91 o 
  -4  20  13       99.23       98.91     44.77 o 
  -2  20  13      617.74      606.72     38.91 o 
   0  20  13        1.71        8.17     10.95 o 
   2  20  13      614.12      645.77     38.56 o 
   4  20  13      103.29       69.73     19.27 o 
  -5  21  13      120.71      123.84     29.08 o 
  -3  21  13       92.04      106.65     21.75 o 
  -1  21  13        0.22       19.06     13.35 o 
   1  21  13        0.08       28.37     17.06 o 
   3  21  13       86.50       52.73     37.04 o 
   5  21  13      119.68      103.38     21.13 o 
  -4  22  13     1119.63     1323.18     70.70 o 
  -2  22  13      428.52      467.76     35.87 o 
   0  22  13      735.84      766.57     50.53 o 
   2  22  13      414.57      447.60     36.45 o 
   4  22  13     1124.05     1172.96     51.73 o 
  -3  23  13      748.18      888.83     86.96 o 
  -1  23  13      499.59      498.50     37.11 o 
   1  23  13      487.14      530.20     65.99 o 
   3  23  13      733.43      748.88     50.68 o 
  -2  24  13      104.70      106.15     23.16 o 
   0  24  13       81.89       76.61     21.57 o 
   2  24  13      100.79       87.77     20.72 o 
  -1  25  13      134.24      162.65     34.00 o 
   1  25  13      141.35      247.26     46.97 o 
   0  26  13        3.89       39.56     35.22 o 
   0   0  14       23.03       36.07      6.48 o 
   2   0  14      951.86      941.37     16.26 o 
   4   0  14    10518.62    10374.91    102.30 o 
   6   0  14     2107.90     2098.11     58.83 o 
   8   0  14       84.14       61.31     26.32 o 
  -7   1  14      544.63      600.06     52.55 o 
  -5   1  14     3484.44     3355.56     73.06 o 
  -3   1  14     1464.50     1327.70     34.98 o 
  -1   1  14     8126.23     8634.82     69.25 o 
   1   1  14     8100.37     8577.37     59.78 o 
   3   1  14     1457.35     1378.68     20.36 o 
   5   1  14     3519.33     3453.11     87.05 o 
   7   1  14      539.97      584.58     51.39 o 
  -8   2  14     1266.10     1420.52     72.56 o 
  -6   2  14     2505.76     2490.99     82.91 o 
  -4   2  14     1029.91     1062.49     21.97 o 
  -2   2  14     1469.78     1463.68     22.35 o 
   0   2  14     3678.36     3854.61     30.17 o 
   2   2  14     1436.39     1432.28     18.57 o 
   4   2  14     1038.76     1071.10     31.40 o 
   6   2  14     2474.38     2291.54     61.56 o 
   8   2  14     1226.76     1322.82    103.87 o 
  -7   3  14      385.21      400.50     59.61 o 
  -5   3  14      168.87      171.37     21.43 o 
  -3   3  14     3802.02     3763.75     45.96 o 
  -1   3  14     4688.88     4729.32     42.88 o 
   1   3  14     4789.58     4793.27     46.92 o 
   3   3  14     3805.16     3759.35     47.98 o 
   5   3  14      169.43      192.46     26.04 o 
   7   3  14      382.76      389.03     42.94 o 
  -8   4  14       85.97       74.30     30.39 o 
  -6   4  14      368.30      313.71     36.19 o 
  -4   4  14     1810.66     1809.45     31.81 o 
  -2   4  14      604.98      636.25     14.32 o 
   0   4  14      467.96      472.63     11.30 o 
   2   4  14      617.49      632.10     14.03 o 
   4   4  14     1775.63     1733.69     36.19 o 
   6   4  14      371.28      349.73     33.12 o 
   8   4  14       88.57       71.07     25.66 o 
  -7   5  14      288.26      237.47     36.82 o 
  -5   5  14     3855.00     3732.56    150.94 o 
  -3   5  14     6343.39     6164.17     69.28 o 
  -1   5  14      340.39      304.23     11.07 o 
   1   5  14      338.59      310.90     14.16 o 
   3   5  14     6413.17     6366.85     63.95 o 
   5   5  14     3889.01     3783.47     79.32 o 
   7   5  14      290.40      234.22     47.45 o 
  -8   6  14      541.88      641.56     72.18 o 
  -6   6  14     1094.81     1067.08     61.40 o 
  -4   6  14     1365.80     1426.52     37.86 o 
  -2   6  14      198.36      209.14     10.77 o 
   0   6  14     3131.32     3258.62     32.13 o 
   2   6  14      196.86      217.10      9.91 o 
   4   6  14     1363.94     1422.53     42.35 o 
   6   6  14     1093.00     1054.40     49.37 o 
   8   6  14      535.65      686.20     81.53 o 
  -7   7  14      591.57      572.66     53.46 o 
  -5   7  14      162.99      153.08     26.99 o 
  -3   7  14     1141.12     1114.83     32.93 o 
  -1   7  14     4627.95     4627.58     46.99 o 
   1   7  14     4669.06     4671.31     46.80 o 
   3   7  14     1143.10     1082.59     24.98 o 
   5   7  14      165.70      186.81     17.24 o 
   7   7  14      589.81      773.54     82.68 o 
  -8   8  14       14.15       15.76     38.90 o 
  -6   8  14      524.24      503.62     94.64 o 
  -4   8  14     2085.92     1973.35     42.87 o 
  -2   8  14      257.92      237.57     11.56 o 
   0   8  14     1209.01     1222.49     19.24 o 
   2   8  14      252.25      234.80     13.38 o 
   4   8  14     2106.66     2099.71     42.65 o 
   6   8  14      513.94      532.77     55.18 o 
   8   8  14       13.22      -17.33     21.77 o 
  -7   9  14      219.76      201.22     36.28 o 
  -5   9  14      253.78      208.86     30.97 o 
  -3   9  14     2120.45     2118.91     41.02 o 
  -1   9  14      274.47      322.87     13.40 o 
   1   9  14      276.02      327.48     12.62 o 
   3   9  14     2165.15     2068.05     37.55 o 
   5   9  14      270.00      256.68     45.40 o 
  -8  10  14      279.69      203.70     38.95 o 
  -6  10  14       90.70       30.04     33.51 o 
  -4  10  14     1300.49     1315.78     39.54 o 
  -2  10  14      542.47      600.36     17.60 o 
   0  10  14     2392.95     2258.16     29.47 o 
   2  10  14      530.53      566.16     18.68 o 
   4  10  14     1296.43     1264.05     34.71 o 
   6  10  14       94.45       98.92     17.22 o 
   8  10  14      277.86      318.43     37.52 o 
  -7  11  14      156.47      149.49     31.83 o 
  -5  11  14       23.86       55.23     18.13 o 
  -3  11  14     1368.44     1362.85     34.11 o 
  -1  11  14     1876.04     1905.40     29.51 o 
   1  11  14     1870.39     1830.34     30.73 o 
   3  11  14     1355.01     1354.34     31.93 o 
   5  11  14       23.01       79.26     20.42 o 
  -6  12  14      614.72      667.30     55.46 o 
  -4  12  14      330.66      301.01     25.29 o 
  -2  12  14      280.07      289.16     18.57 o 
   0  12  14     1430.59     1555.86     26.79 o 
   2  12  14      266.56      261.97     16.00 o 
   4  12  14      330.23      326.35     22.08 o 
   6  12  14      596.02      545.59     32.09 o 
  -7  13  14      750.11      616.89     73.97 o 
  -5  13  14      565.71      563.09     45.69 o 
  -3  13  14     1601.10     1562.75     46.05 o 
  -1  13  14      793.34      785.62     23.23 o 
   1  13  14      814.35      811.33     23.81 o 
   3  13  14     1589.55     1530.02     40.58 o 
   5  13  14      559.55      529.90     30.55 o 
   7  13  14      767.52      724.05     58.80 o 
  -6  14  14     2049.13     1959.31     83.43 o 
  -4  14  14      935.44      812.53     56.93 o 
  -2  14  14     1173.18     1170.15     35.72 o 
   0  14  14       57.02       28.35      7.87 o 
   2  14  14     1144.77     1168.45     41.00 o 
   4  14  14      902.84      892.40     36.99 o 
   6  14  14     2025.20     2030.20     62.44 o 
  -7  15  14        1.24      -17.64     23.62 o 
  -5  15  14      624.69      628.96     44.54 o 
  -3  15  14      763.50      878.93     89.10 o 
  -1  15  14      818.70      768.12     31.94 o 
   1  15  14      818.32      779.50     30.39 o 
   3  15  14      737.66      828.25     37.28 o 
   5  15  14      635.12      666.41     34.11 o 
   7  15  14        1.30       19.53     10.74 o 
  -6  16  14      224.20      198.24     49.14 o 
  -4  16  14      293.18      285.56     37.54 o 
  -2  16  14      187.55      160.67     20.15 o 
   0  16  14       43.48       48.98     10.65 o 
   2  16  14      190.65      181.40     47.13 o 
   4  16  14      286.79      294.36     27.13 o 
   6  16  14      225.50      224.77     26.98 o 
  -5  17  14     1319.21     1234.34     44.94 o 
  -3  17  14      691.42      661.73     34.33 o 
  -1  17  14      790.70      741.84     29.72 o 
   1  17  14      830.32      774.87     33.94 o 
   3  17  14      691.87      662.16     35.89 o 
   5  17  14     1321.34     1329.11     47.58 o 
  -6  18  14      144.85      137.02     55.18 o 
  -4  18  14       20.84       45.57     28.65 o 
  -2  18  14      343.59      351.56     28.68 o 
   0  18  14      595.56      613.16     40.96 o 
   2  18  14      340.10      349.36     29.71 o 
   4  18  14       23.28       38.68     15.30 o 
   6  18  14      145.69      133.25     23.31 o 
  -5  19  14      816.40      903.96     50.79 o 
  -3  19  14       90.01      146.79     22.04 o 
  -1  19  14      608.20      607.65     35.09 o 
   1  19  14      613.32      583.82     36.65 o 
   3  19  14       86.79      119.35     21.13 o 
   5  19  14      807.40      874.15     41.33 o 
  -4  20  14     1220.19     1186.98     51.65 o 
  -2  20  14      117.32      159.54     30.25 o 
   0  20  14      374.09      393.57     56.84 o 
   2  20  14      118.11      127.24     21.73 o 
   4  20  14     1239.73     1239.28     50.39 o 
  -5  21  14       17.75       44.95     16.73 o 
  -3  21  14       78.45       79.85     19.25 o 
  -1  21  14      224.22      261.84     27.08 o 
   1  21  14      228.69      292.80     49.48 o 
   3  21  14       77.17       79.28     19.55 o 
   5  21  14       17.40       31.23     17.13 o 
  -4  22  14      131.17      153.05     22.80 o 
  -2  22  14      528.59      584.71     39.69 o 
   0  22  14      971.39     1049.61     55.19 o 
   2  22  14      526.17      529.42     78.06 o 
   4  22  14      130.88       67.46     21.20 o 
  -3  23  14      117.97      124.78     36.43 o 
  -1  23  14      339.34      433.75     61.32 o 
   1  23  14      344.53      337.93     53.65 o 
   3  23  14      124.57       77.51     20.44 o 
  -2  24  14      367.76      403.36     40.65 o 
   0  24  14        6.92       55.58     19.03 o 
   2  24  14      378.49      457.02     44.99 o 
  -1  25  14      188.98      251.56     91.56 o 
   1  25  14      189.04      258.51     49.08 o 
   2   0  15     9240.66     9271.43     70.61 o 
   4   0  15      868.69      910.97     26.99 o 
   6   0  15     1192.51     1157.24     44.97 o 
   8   0  15       21.96      -18.73     18.73 o 
  -7   1  15      495.69      526.54     69.31 o 
  -5   1  15     1949.25     1896.24     61.69 o 
  -3   1  15     2178.45     2235.64     31.15 o 
  -1   1  15     4303.29     4332.47     42.85 o 
   1   1  15     4346.94     4383.17     43.63 o 
   3   1  15     2218.84     2199.21     36.85 o 
   5   1  15     1921.18     1838.81     75.85 o 
   7   1  15      507.07      525.04     82.93 o 
  -8   2  15       95.83      117.65     31.70 o 
  -6   2  15       55.31       50.09     27.15 o 
  -4   2  15     1277.11     1262.70     29.24 o 
  -2   2  15      314.60      268.49     11.37 o 
   0   2  15     5419.60     5502.52     47.78 o 
   2   2  15      315.59      263.42     10.28 o 
   4   2  15     1288.77     1296.46     37.03 o 
   6   2  15       52.36       75.15     17.37 o 
   8   2  15       92.79       66.63     27.36 o 
  -7   3  15       18.31       59.24     23.84 o 
  -5   3  15     1710.72     1661.33     57.23 o 
  -3   3  15     1087.28     1074.72     24.16 o 
  -1   3  15     3742.16     3741.35     42.39 o 
   1   3  15     3733.37     3723.57     37.06 o 
   3   3  15     1080.95     1008.46     27.63 o 
   5   3  15     1674.54     1628.40     46.25 o 
   7   3  15       16.01       18.38     14.74 o 
  -8   4  15      205.53      227.26     40.26 o 
  -6   4  15     1579.80     1527.84     66.34 o 
  -4   4  15      527.99      527.38     20.24 o 
  -2   4  15     2204.47     2297.17     30.12 o 
   0   4  15      185.90      184.16      7.48 o 
   2   4  15     2161.69     2227.81     28.73 o 
   4   4  15      544.19      565.45     25.46 o 
   6   4  15     1601.98     1541.52     59.62 o 
   8   4  15      211.47      312.97     51.40 o 
  -7   5  15       95.68       88.66     28.07 o 
  -5   5  15     3458.55     3233.11     91.52 o 
  -3   5  15     5028.46     4786.38     63.90 o 
  -1   5  15     2187.34     2371.64     30.43 o 
   1   5  15     2163.45     2342.68     31.18 o 
   3   5  15     5009.25     4781.90     80.32 o 
   5   5  15     3476.09     3241.68     60.99 o 
   7   5  15       97.79       95.00     22.18 o 
  -8   6  15       23.87      -18.56     18.56 o 
  -6   6  15     1506.78     1568.93     68.88 o 
  -4   6  15     1126.38     1038.98     30.06 o 
  -2   6  15     1294.98     1246.32     22.97 o 
   0   6  15     3137.41     3067.32     31.43 o 
   2   6  15     1304.37     1228.33     24.23 o 
   4   6  15     1107.91     1013.16     36.55 o 
   6   6  15     1485.23     1556.31     61.07 o 
   8   6  15       24.95       29.20     28.95 o 
  -7   7  15      759.46      713.14     58.98 o 
  -5   7  15      409.71      530.88     55.07 o 
  -3   7  15      859.14      745.21     26.35 o 
  -1   7  15     1949.26     1943.66     28.24 o 
   1   7  15     1960.40     1954.89     33.60 o 
   3   7  15      841.36      808.42     25.46 o 
   5   7  15      394.21      388.54     26.00 o 
   7   7  15      756.20      735.65     46.41 o 
  -8   8  15      598.09      692.35     60.82 o 
  -6   8  15      648.54      606.96     50.64 o 
  -4   8  15     1328.69     1234.56     37.14 o 
  -2   8  15     2974.81     2965.86     55.04 o 
   0   8  15      610.38      683.48     16.39 o 
   2   8  15     3028.09     3046.43     45.26 o 
   4   8  15     1339.33     1314.35     40.29 o 
   6   8  15      656.57      653.95     24.00 o 
   8   8  15      610.08      648.75     49.72 o 
  -7   9  15      269.53      336.32     44.12 o 
  -5   9  15      478.36      459.29     43.54 o 
  -3   9  15     1906.15     2017.97     46.81 o 
  -1   9  15      287.35      258.65     12.43 o 
   1   9  15      278.42      251.91     13.17 o 
   3   9  15     1869.39     1994.12     42.80 o 
   5   9  15      477.70      482.84     47.54 o 
   7   9  15      259.17      244.93     40.13 o 
  -8  10  15      445.08      418.94     65.76 o 
  -6  10  15       84.62      101.53     28.23 o 
  -4  10  15      284.67      287.33     24.57 o 
  -2  10  15     1582.40     1569.08     31.41 o 
   0  10  15      126.18      144.95     10.90 o 
   2  10  15     1584.32     1512.38     30.46 o 
   4  10  15      293.20      289.17     23.38 o 
   6  10  15       87.73      119.58     16.22 o 
   8  10  15      450.42      520.05     46.38 o 
  -7  11  15      851.42      952.42     60.41 o 
  -5  11  15      985.49      999.88     65.73 o 
  -3  11  15      344.46      270.60     20.10 o 
  -1  11  15      889.70      876.27     21.42 o 
   1  11  15      926.66      924.70     24.82 o 
   3  11  15      341.69      289.01     20.39 o 
   5  11  15      972.87      859.44     68.46 o 
   7  11  15      828.07      955.86     67.54 o 
  -6  12  15      534.39      492.57     83.55 o 
  -4  12  15      189.11      201.33     27.44 o 
  -2  12  15      237.49      229.43     21.82 o 
   0  12  15      205.68      189.98     15.27 o 
   2  12  15      233.85      199.20     14.52 o 
   4  12  15      190.96      197.57     20.66 o 
   6  12  15      536.33      512.09     32.30 o 
  -7  13  15       50.56       15.80     24.12 o 
  -5  13  15      530.38      496.84     27.31 o 
  -3  13  15      272.80      282.36     24.02 o 
  -1  13  15      464.38      423.07     19.31 o 
   1  13  15      481.86      442.05     21.98 o 
   3  13  15      292.50      287.70     24.80 o 
   5  13  15      541.58      503.95     35.99 o 
   7  13  15       55.50        9.22     24.09 o 
  -6  14  15      801.13      865.27     60.15 o 
  -4  14  15     1005.03     1027.64    100.23 o 
  -2  14  15      779.91      792.64     29.80 o 
   0  14  15     1567.26     1545.14     39.52 o 
   2  14  15      785.76      743.20     35.35 o 
   4  14  15     1013.90     1045.38     40.45 o 
   6  14  15      796.82      871.88     41.55 o 
  -7  15  15      185.26      194.63     38.16 o 
  -5  15  15      240.34      266.89     27.09 o 
  -3  15  15      916.55      874.54     37.04 o 
  -1  15  15      118.32      102.61     22.52 o 
   1  15  15      126.61      109.18     16.92 o 
   3  15  15      940.91      860.44     57.11 o 
   5  15  15      231.46      204.90     26.80 o 
   7  15  15      176.63      209.23     70.02 o 
  -6  16  15       29.28       44.45     25.64 o 
  -4  16  15      450.37      473.97     31.05 o 
  -2  16  15       84.75       77.16     15.79 o 
   0  16  15      479.98      490.70     33.70 o 
   2  16  15       92.49       76.16     20.03 o 
   4  16  15      459.35      413.05     32.26 o 
   6  16  15       30.30       41.25     26.38 o 
  -5  17  15      698.48      734.35     37.43 o 
  -3  17  15        2.07        7.97     11.84 o 
  -1  17  15       58.39       27.93     25.80 o 
   1  17  15       65.25       58.54     13.75 o 
   3  17  15        1.51        7.20     13.39 o 
   5  17  15      696.75      801.30     50.34 o 
  -6  18  15       93.55       58.97     27.52 o 
  -4  18  15       54.68       33.44     15.66 o 
  -2  18  15      485.38      459.94     33.54 o 
   0  18  15      356.92      392.38     37.28 o 
   2  18  15      475.86      556.46     37.04 o 
   4  18  15       54.50       83.29     18.44 o 
   6  18  15       87.45      109.15     22.07 o 
  -5  19  15       45.29       50.45     16.60 o 
  -3  19  15      685.17      717.24     38.41 o 
  -1  19  15      518.19      493.59     42.13 o 
   1  19  15      526.15      481.55     41.35 o 
   3  19  15      681.90      717.29     44.79 o 
   5  19  15       42.60       52.92     32.93 o 
  -4  20  15      139.28      152.92     25.37 o 
  -2  20  15       53.57       48.68     16.00 o 
   0  20  15      486.67      439.21     57.56 o 
   2  20  15       60.92       45.85     20.98 o 
   4  20  15      136.59      187.62     25.85 o 
  -3  21  15      287.70      327.30     31.21 o 
  -1  21  15      160.48      180.82     45.32 o 
   1  21  15      158.39      197.43     58.66 o 
   3  21  15      278.32      241.36     27.97 o 
  -4  22  15      280.81      311.19     30.14 o 
  -2  22  15      371.45      412.29     46.05 o 
   0  22  15        0.88       -6.55     26.61 o 
   2  22  15      379.83      392.43     34.55 o 
   4  22  15      278.33      329.89     32.98 o 
  -3  23  15      151.57      128.82     21.97 o 
  -1  23  15      106.53      111.99     28.08 o 
   1  23  15      114.79       95.37     31.38 o 
   3  23  15      156.49       73.53     53.02 o 
  -2  24  15      176.48      179.74     29.17 o 
   0  24  15      160.57      205.95     37.79 o 
   2  24  15      177.05      239.79     36.05 o 
  -1  25  15      495.97      650.51    127.81 o 
   1  25  15      493.73      481.91     64.36 o 
   0   0  16    13991.48    14228.64    147.86 o 
   2   0  16    12963.20    13409.75     95.93 o 
   4   0  16       72.74       92.76     12.18 o 
   6   0  16      235.57      198.17     29.70 o 
   8   0  16     1714.57     1829.51     82.42 o 
  -7   1  16     1555.35     1443.02     69.66 o 
  -5   1  16     2940.55     2833.60     68.35 o 
  -3   1  16     2959.44     2986.00     47.33 o 
  -1   1  16     9167.96     9089.69     74.35 o 
   1   1  16     9222.03     9113.65     75.45 o 
   3   1  16     2928.44     2879.96     44.22 o 
   5   1  16     2912.75     2868.37     46.11 o 
   7   1  16     1578.48     1569.53     99.44 o 
  -8   2  16       70.11      110.10     33.02 o 
  -6   2  16      182.47      218.69     33.26 o 
  -4   2  16     4152.31     4077.29     58.75 o 
  -2   2  16     4703.54     4614.47     46.99 o 
   0   2  16      162.14      217.13     10.73 o 
   2   2  16     4695.32     4664.89     43.61 o 
   4   2  16     4184.82     4092.82     63.81 o 
   6   2  16      187.28      209.61     35.53 o 
   8   2  16       68.98       81.70     33.21 o 
  -7   3  16        9.51      -19.13     19.13 o 
  -5   3  16     2258.48     2252.04     60.90 o 
  -3   3  16     1431.45     1369.62     33.46 o 
  -1   3  16      406.76      408.04     13.15 o 
   1   3  16      407.06      408.25     16.81 o 
   3   3  16     1442.19     1377.66     32.94 o 
   5   3  16     2253.12     2174.98     77.30 o 
   7   3  16        9.64       19.21     15.32 o 
  -8   4  16     1064.67     1052.02     95.31 o 
  -6   4  16      184.33      183.97     31.93 o 
  -4   4  16     2222.78     2103.49     39.95 o 
  -2   4  16     1144.24     1176.35     25.09 o 
   0   4  16     4438.84     4399.64     49.11 o 
   2   4  16     1131.17     1164.03     27.03 o 
   4   4  16     2200.48     2058.42     48.91 o 
   6   4  16      180.31      134.03     24.37 o 
   8   4  16     1077.53     1073.38     65.30 o 
  -7   5  16     1426.14     1431.94     70.00 o 
  -5   5  16      541.70      513.64     43.10 o 
  -3   5  16     1689.49     1628.26     34.83 o 
  -1   5  16     4995.06     4963.56     49.42 o 
   1   5  16     5029.41     4950.61     51.60 o 
   3   5  16     1684.09     1621.49     43.19 o 
   5   5  16      544.01      564.25     31.65 o 
   7   5  16     1427.46     1514.26     62.46 o 
  -8   6  16      176.82      159.68     35.95 o 
  -6   6  16      212.25      203.04     66.09 o 
  -4   6  16     2116.03     2161.34     49.36 o 
  -2   6  16      784.30      744.04     20.07 o 
   0   6  16     3232.99     3103.86     40.20 o 
   2   6  16      786.29      738.47     22.66 o 
   4   6  16     2152.48     2125.66     94.74 o 
   6   6  16      213.00      193.22     35.64 o 
   8   6  16      179.67      203.13     66.53 o 
  -7   7  16      101.48       76.12     33.37 o 
  -5   7  16      855.39      805.31     48.93 o 
  -3   7  16     1234.05     1077.98     31.98 o 
  -1   7  16       56.04       33.93      6.37 o 
   1   7  16       57.01       59.41      8.34 o 
   3   7  16     1282.33     1159.04     37.72 o 
   5   7  16      860.66      811.51     35.65 o 
   7   7  16      102.31       60.46     21.72 o 
  -8   8  16      178.09      163.18     37.90 o 
  -6   8  16       74.22       77.80     41.08 o 
  -4   8  16     2032.75     1882.32     47.14 o 
  -2   8  16      739.32      671.59     44.94 o 
   0   8  16        2.15        0.95      5.32 o 
   2   8  16      726.93      737.45     20.56 o 
   4   8  16     1984.64     1828.65     48.35 o 
   6   8  16       72.09       59.89     11.38 o 
   8   8  16      182.27      187.90     33.05 o 
  -7   9  16      556.62      459.86     49.68 o 
  -5   9  16      181.36      182.25     14.57 o 
  -3   9  16       13.46        3.98      7.53 o 
  -1   9  16     2978.20     2954.13     45.05 o 
   1   9  16     2946.52     2897.07     39.86 o 
   3   9  16       13.40        4.15     10.39 o 
   5   9  16      181.02      164.94     29.57 o 
   7   9  16      545.28      601.47     54.98 o 
  -6  10  16      215.38      130.19     30.06 o 
  -4  10  16        1.70        5.85     11.75 o 
  -2  10  16      442.25      462.59     21.55 o 
   0  10  16     2530.75     2593.28     41.22 o 
   2  10  16      450.30      489.42     18.89 o 
   4  10  16        1.64        8.07     10.22 o 
   6  10  16      225.14      219.96     53.70 o 
  -7  11  16      401.36      331.78     45.68 o 
  -5  11  16      807.22      806.43     30.12 o 
  -3  11  16     2026.46     1925.43     50.65 o 
  -1  11  16       65.45       55.68      9.05 o 
   1  11  16       63.12       60.81      9.61 o 
   3  11  16     2047.61     1910.24     44.52 o 
   5  11  16      794.71      782.72     67.52 o 
   7  11  16      405.38      410.70     52.74 o 
  -6  12  16      204.91      215.47     36.86 o 
  -4  12  16      707.08      738.17     33.42 o 
  -2  12  16      748.45      718.06     27.77 o 
   0  12  16      527.65      567.10     26.31 o 
   2  12  16      756.81      740.61     31.50 o 
   4  12  16      718.02      694.59     41.55 o 
   6  12  16      201.81      210.33     23.38 o 
  -7  13  16       27.52       66.27     27.99 o 
  -5  13  16      233.79      292.57     22.64 o 
  -3  13  16      424.54      427.24     29.14 o 
  -1  13  16     2082.51     1998.16     42.03 o 
   1  13  16     2062.49     1990.90     46.48 o 
   3  13  16      408.56      405.47     29.03 o 
   5  13  16      227.38      285.48     31.04 o 
   7  13  16       29.44       45.55     28.32 o 
  -6  14  16      357.78      326.28     87.62 o 
  -4  14  16      338.84      398.24     46.16 o 
  -2  14  16      374.97      403.04     25.21 o 
   0  14  16      168.41      120.32     17.65 o 
   2  14  16      382.16      375.53     36.65 o 
   4  14  16      339.59      370.06     36.09 o 
   6  14  16      360.34      378.85     32.60 o 
  -5  15  16      355.07      348.97     27.49 o 
  -3  15  16      282.56      262.67     27.34 o 
  -1  15  16     1077.17     1045.21     40.33 o 
   1  15  16     1070.89     1153.77     37.05 o 
   3  15  16      281.41      326.32     28.64 o 
   5  15  16      357.08      365.77     35.55 o 
  -6  16  16      181.42      214.98     37.60 o 
  -4  16  16      775.73      751.16     37.25 o 
  -2  16  16     1391.46     1280.68     44.44 o 
   0  16  16      724.23      620.16     33.54 o 
   2  16  16     1384.94     1266.00     45.33 o 
   4  16  16      776.54      672.94     68.16 o 
   6  16  16      177.26      157.96     25.14 o 
  -5  17  16      719.82      785.20     42.35 o 
  -3  17  16      779.00      821.60     37.84 o 
  -1  17  16     1591.79     1547.06     61.51 o 
   1  17  16     1592.08     1589.60     50.98 o 
   3  17  16      789.82      778.69     37.75 o 
   5  17  16      703.26      722.20     46.32 o 
  -4  18  16      485.66      546.78     35.20 o 
  -2  18  16      748.02      836.11     39.62 o 
   0  18  16        5.78        4.15     14.70 o 
   2  18  16      748.34      730.54     55.51 o 
   4  18  16      497.16      507.71     51.21 o 
  -5  19  16      424.96      496.31     33.05 o 
  -3  19  16      969.08     1082.41     45.46 o 
  -1  19  16     2445.84     2470.50     81.60 o 
   1  19  16     2429.69     2477.65     66.93 o 
   3  19  16      970.83     1093.85     46.81 o 
   5  19  16      427.00      466.34     42.91 o 
  -4  20  16      134.23      145.51     31.00 o 
  -2  20  16     1147.18     1275.03     60.00 o 
   0  20  16      858.75      839.21     48.27 o 
   2  20  16     1158.04     1177.84     48.43 o 
   4  20  16      129.07       85.42     41.05 o 
  -3  21  16      930.03      953.66     44.66 o 
  -1  21  16      377.90      439.56     42.44 o 
   1  21  16      379.55      377.99     39.50 o 
   3  21  16      941.30      956.99     47.40 o 
  -4  22  16      409.97      476.48     36.94 o 
  -2  22  16       90.34      129.78     33.87 o 
   0  22  16      157.80      216.28     45.25 o 
   2  22  16       90.84      109.32     30.73 o 
   4  22  16      401.44      497.83     49.51 o 
  -3  23  16        8.88       20.84     36.25 o 
  -1  23  16      126.78      144.40     38.58 o 
   1  23  16      131.44      171.90     39.54 o 
   3  23  16        8.92       25.29     16.41 o 
  -2  24  16      118.23      189.74     30.50 o 
   0  24  16      223.50      260.05     34.61 o 
   2  24  16      117.37      161.41    102.47 o 
   2   0  17     1735.97     1798.33     24.86 o 
   4   0  17      127.25      154.33     14.90 o 
   6   0  17      229.42      189.69     23.94 o 
   8   0  17       33.13        8.56     23.19 o 
  -7   1  17      105.21      131.92     30.16 o 
  -5   1  17     1107.09     1068.55     34.10 o 
  -3   1  17     1102.94     1095.68     28.66 o 
  -1   1  17     1865.77     1855.71     30.85 o 
   1   1  17     1832.89     1853.18     27.14 o 
   3   1  17     1057.16     1082.25     30.77 o 
   5   1  17     1107.89     1128.67     41.19 o 
   7   1  17      102.65       91.87     29.53 o 
  -8   2  17      175.71      146.66     34.81 o 
  -6   2  17     2391.29     2143.98     79.60 o 
  -4   2  17      626.13      595.15     24.25 o 
  -2   2  17      176.94      150.99     10.53 o 
   0   2  17     1712.78     1806.42     26.81 o 
   2   2  17      160.65      140.50      9.56 o 
   4   2  17      630.53      633.55     32.64 o 
   6   2  17     2409.99     2355.06     64.89 o 
   8   2  17      178.31      169.10     35.98 o 
  -7   3  17      495.49      483.70     50.53 o 
  -5   3  17     1537.59     1399.29     54.44 o 
  -3   3  17     1175.92     1131.31     29.29 o 
  -1   3  17      232.21      215.24     10.84 o 
   1   3  17      218.12      214.85     11.48 o 
   3   3  17     1189.01     1168.52     28.57 o 
   5   3  17     1521.24     1523.42     39.88 o 
   7   3  17      489.40      475.24     71.42 o 
  -8   4  17       67.70       60.27     30.41 o 
  -6   4  17      150.02      134.80     42.89 o 
  -4   4  17      574.41      577.93     24.04 o 
  -2   4  17     6126.11     6032.18     73.83 o 
   0   4  17     6175.19     6373.50     68.74 o 
   2   4  17     6170.01     6063.98     74.09 o 
   4   4  17      566.49      530.08     40.15 o 
   6   4  17      160.10      200.45     32.85 o 
   8   4  17       71.63       85.98     30.50 o 
  -7   5  17      640.99      682.25     58.42 o 
  -5   5  17      117.67      125.15     25.86 o 
  -3   5  17     2686.81     2659.78     46.25 o 
  -1   5  17     1436.10     1432.44     24.01 o 
   1   5  17     1413.98     1407.81     28.23 o 
   3   5  17     2651.12     2592.45     57.65 o 
   5   5  17      121.10      111.34     14.61 o 
   7   5  17      643.89      709.05     66.91 o 
  -8   6  17      449.27      451.24     53.21 o 
  -6   6  17      319.66      359.40     48.18 o 
  -4   6  17     1062.58     1088.65     35.52 o 
  -2   6  17     1419.74     1323.90     31.00 o 
   0   6  17       23.15       15.26      6.29 o 
   2   6  17     1388.77     1292.16     30.36 o 
   4   6  17     1055.46     1029.38     43.21 o 
   6   6  17      328.00      307.01     55.06 o 
   8   6  17      437.62      522.13     66.49 o 
  -7   7  17        1.64        1.37     27.53 o 
  -5   7  17        0.01       12.15     11.73 o 
  -3   7  17      868.48      902.25     27.24 o 
  -1   7  17      381.24      424.58     16.65 o 
   1   7  17      395.82      431.95     16.84 o 
   3   7  17      844.05      802.01     32.39 o 
   5   7  17        0.13       14.80     11.39 o 
   7   7  17        1.18        5.72     21.42 o 
  -6   8  17      263.23      287.55     38.67 o 
  -4   8  17       31.29       30.43     11.91 o 
  -2   8  17      489.68      557.57     31.53 o 
   0   8  17     1247.78     1374.24     31.70 o 
   2   8  17      506.21      568.52     22.03 o 
   4   8  17       32.41       39.33     20.65 o 
   6   8  17      265.38      264.69     18.30 o 
  -7   9  17      342.56      349.93     46.07 o 
  -5   9  17      483.27      489.68     35.37 o 
  -3   9  17      605.32      531.20     28.32 o 
  -1   9  17      790.65      757.55     27.56 o 
   1   9  17      784.85      695.94     21.36 o 
   3   9  17      605.21      580.33     30.14 o 
   5   9  17      478.91      425.23     30.58 o 
   7   9  17      337.80      356.78     49.21 o 
  -6  10  17      855.83      830.26     61.92 o 
  -4  10  17      945.24      885.22     34.22 o 
  -2  10  17     1052.22     1044.59     38.10 o 
   0  10  17      198.35      257.28     15.54 o 
   2  10  17     1025.88     1009.00     25.48 o 
   4  10  17      958.23      953.07     69.61 o 
   6  10  17      875.38      831.68     35.31 o 
  -7  11  17     1161.32     1138.20     68.55 o 
  -5  11  17      124.90      151.15     17.44 o 
  -3  11  17      539.15      425.64     26.88 o 
  -1  11  17     2959.88     2886.08     51.17 o 
   1  11  17     2954.20     2939.86     46.86 o 
   3  11  17      516.53      447.70     31.10 o 
   5  11  17      123.31      156.50     39.68 o 
   7  11  17     1141.17     1223.32     77.39 o 
  -6  12  17      123.02      116.62     36.80 o 
  -4  12  17     1111.14     1036.49     38.83 o 
  -2  12  17      147.41      155.95     16.21 o 
   0  12  17      163.11      175.76     22.91 o 
   2  12  17      135.93      163.44     14.96 o 
   4  12  17     1112.88     1170.69     79.11 o 
   6  12  17      122.54      124.27     27.06 o 
  -7  13  17       51.58        6.51     23.94 o 
  -5  13  17      388.04      386.33     25.35 o 
  -3  13  17      136.41      118.56     17.59 o 
  -1  13  17      250.22      243.27     23.22 o 
   1  13  17      264.71      249.16     20.58 o 
   3  13  17      147.76      180.89     27.46 o 
   5  13  17      406.36      403.19     35.77 o 
   7  13  17       56.14       42.62     26.51 o 
  -6  14  17      559.48      586.50     54.67 o 
  -4  14  17       37.94       21.20     10.12 o 
  -2  14  17      698.76      648.33     31.33 o 
   0  14  17      195.27      204.52     21.66 o 
   2  14  17      719.02      685.96     57.68 o 
   4  14  17       36.47       32.09     39.27 o 
   6  14  17      574.41      595.92     37.33 o 
  -5  15  17       72.01       80.97     20.75 o 
  -3  15  17      274.52      291.24     25.99 o 
  -1  15  17     1372.12     1419.52     67.32 o 
   1  15  17     1384.86     1462.71     65.72 o 
   3  15  17      262.57      250.78     33.31 o 
   5  15  17       70.28       77.69     19.38 o 
  -6  16  17      950.32      989.26     86.99 o 
  -4  16  17      255.56      287.83     27.25 o 
  -2  16  17      183.31      218.11     35.29 o 
   0  16  17     1265.15     1318.61     46.53 o 
   2  16  17      175.16      189.95     22.49 o 
   4  16  17      261.33      333.48     51.44 o 
   6  16  17      958.29      956.60     46.84 o 
  -5  17  17     1089.34     1103.89     43.55 o 
  -3  17  17       10.86       22.58     12.54 o 
  -1  17  17      254.05      222.66     29.54 o 
   1  17  17      257.51      310.43     34.34 o 
   3  17  17       12.85        5.42     18.79 o 
   5  17  17     1102.61     1109.38     55.15 o 
  -4  18  17      280.30      274.04     28.20 o 
  -2  18  17      384.09      410.49     40.05 o 
   0  18  17      615.14      734.14     46.22 o 
   2  18  17      374.97      333.74     37.26 o 
   4  18  17      271.91      312.75     37.55 o 
  -5  19  17      166.84      186.63     39.84 o 
  -3  19  17        1.97       -1.20     17.92 o 
  -1  19  17      225.98      163.28     55.13 o 
   1  19  17      232.51      206.51     28.16 o 
   3  19  17        1.93       14.61     14.91 o 
   5  19  17      162.82      216.80     32.38 o 
  -4  20  17       73.29       91.81     23.07 o 
  -2  20  17       33.93       35.92     20.11 o 
   0  20  17       29.94       81.35     23.94 o 
   2  20  17       28.69       -5.26     20.96 o 
   4  20  17       69.26       55.90     25.64 o 
  -3  21  17      221.28      208.32     31.99 o 
  -1  21  17       13.68       37.53     17.59 o 
   1  21  17       12.77       50.27     17.52 o 
   3  21  17      211.26      250.98     28.80 o 
  -2  22  17      179.14      253.86     40.96 o 
   0  22  17      809.47      927.13    141.08 o 
   2  22  17      170.93      177.91     29.57 o 
  -1  23  17      413.89      405.99     69.92 o 
   1  23  17      410.17      433.41     59.40 o 
   0  24  17      158.08      207.75     30.81 o 
   0   0  18     1984.28     1914.67     70.62 o 
   2   0  18      842.67      798.97     24.75 o 
   4   0  18     4551.31     4390.73     74.65 o 
   6   0  18       89.20       77.19     19.65 o 
   8   0  18        1.10       -6.88     24.30 o 
  -7   1  18       18.39       -3.55     23.70 o 
  -5   1  18      931.93      964.37     26.65 o 
  -3   1  18     6197.88     5894.25     75.96 o 
  -1   1  18     3284.02     3112.09     44.43 o 
   1   1  18     3265.94     3186.24     45.92 o 
   3   1  18     6215.15     6160.48     83.06 o 
   5   1  18      939.06      995.11     28.42 o 
   7   1  18       19.90       13.34     26.28 o 
  -8   2  18      414.48      454.34     52.72 o 
  -6   2  18      159.27      176.21     32.44 o 
  -4   2  18       91.52       59.60     19.26 o 
  -2   2  18     1030.19      947.45     21.64 o 
   0   2  18     4525.89     4483.81     66.14 o 
   2   2  18     1005.09      918.71     25.99 o 
   4   2  18       92.30       96.19     13.27 o 
   6   2  18      154.36      135.06     22.67 o 
   8   2  18      427.90      449.00     82.27 o 
  -7   3  18     1003.03      980.66     60.42 o 
  -5   3  18       24.78        4.66     12.18 o 
  -3   3  18     2793.23     2763.87     51.74 o 
  -1   3  18     4054.98     4141.11     49.51 o 
   1   3  18     4029.27     4113.67     78.47 o 
   3   3  18     2801.28     2856.02     52.30 o 
   5   3  18       25.64       27.29     10.96 o 
   7   3  18      975.58     1024.34     45.97 o 
  -8   4  18      272.28      278.47     43.04 o 
  -6   4  18      118.64       78.19     24.49 o 
  -4   4  18     2372.57     2332.17     47.96 o 
  -2   4  18      773.12      803.78     22.65 o 
   0   4  18      724.15      719.30     29.86 o 
   2   4  18      773.07      752.66     24.26 o 
   4   4  18     2397.75     2493.51     75.26 o 
   6   4  18      122.37      115.22     21.25 o 
   8   4  18      268.35      252.42     61.90 o 
  -7   5  18      128.87       60.10     26.68 o 
  -5   5  18     1111.33     1132.73     36.97 o 
  -3   5  18     2639.22     2604.67     50.19 o 
  -1   5  18      135.58      132.52     10.76 o 
   1   5  18      132.94      152.77     13.82 o 
   3   5  18     2656.91     2562.28     58.39 o 
   5   5  18     1111.14     1171.42     38.35 o 
   7   5  18      128.71      145.68     24.05 o 
  -6   6  18      104.51       89.62     26.70 o 
  -4   6  18     1294.00     1195.14     34.34 o 
  -2   6  18     1048.94     1077.05     32.32 o 
   0   6  18     1667.02     1644.38     33.83 o 
   2   6  18     1049.77     1095.19     33.30 o 
   4   6  18     1283.23     1137.05     46.62 o 
   6   6  18      102.80       42.34     30.99 o 
  -7   7  18       68.30       78.60     27.70 o 
  -5   7  18       15.21       24.22      9.51 o 
  -3   7  18      927.60      932.45     30.60 o 
  -1   7  18      266.04      282.03     15.75 o 
   1   7  18      239.45      284.22     21.65 o 
   3   7  18      926.12      908.03     35.28 o 
   5   7  18       15.95       15.00     13.37 o 
   7   7  18       75.88      103.81     30.24 o 
  -6   8  18      327.28      294.28     39.25 o 
  -4   8  18      218.29      196.71     24.20 o 
  -2   8  18     1400.06     1278.97     32.20 o 
   0   8  18      209.02      218.13     15.74 o 
   2   8  18     1384.49     1245.56     41.08 o 
   4   8  18      226.37      196.49     33.42 o 
   6   8  18      326.15      353.30     37.99 o 
  -7   9  18        7.97        1.63     21.47 o 
  -5   9  18     1013.18     1034.46     33.17 o 
  -3   9  18     1220.92     1122.58     38.07 o 
  -1   9  18      913.57      972.76     40.22 o 
   1   9  18      914.66      966.68     31.20 o 
   3   9  18     1245.95     1206.05     42.22 o 
   5   9  18     1013.06     1107.07     46.20 o 
   7   9  18        7.77       19.14     24.35 o 
  -6  10  18      152.48       76.35     46.68 o 
  -4  10  18      433.06      423.21     27.08 o 
  -2  10  18      645.99      650.60     32.48 o 
   0  10  18     5538.29     5206.72     70.99 o 
   2  10  18      663.43      652.37     50.40 o 
   4  10  18      436.33      405.77     34.98 o 
   6  10  18      155.33      110.15     37.41 o 
  -7  11  18      936.22     1018.08     76.39 o 
  -5  11  18       56.75       64.59     13.76 o 
  -3  11  18      385.09      394.50     28.02 o 
  -1  11  18      582.39      563.40     26.40 o 
   1  11  18      558.42      541.45     23.38 o 
   3  11  18      384.73      339.04     34.76 o 
   5  11  18       55.30       61.79     34.33 o 
   7  11  18      944.77     1017.31     72.63 o 
  -6  12  18      481.62      516.82     52.74 o 
  -4  12  18      107.45       68.86     14.44 o 
  -2  12  18     1089.96     1046.29     40.00 o 
   0  12  18     1029.25      941.83     36.33 o 
   2  12  18     1097.70      961.25     75.19 o 
   4  12  18      107.64      110.78     21.66 o 
   6  12  18      498.87      569.93     34.20 o 
  -5  13  18      344.22      394.05     26.56 o 
  -3  13  18       47.78       29.10     11.50 o 
  -1  13  18     2359.82     2313.50     99.60 o 
   1  13  18     2340.32     2328.30     65.57 o 
   3  13  18       48.03       56.16     18.87 o 
   5  13  18      335.34      340.63     34.21 o 
  -6  14  18      575.04      695.59     62.44 o 
  -4  14  18     1793.55     1856.59     73.89 o 
  -2  14  18     1670.58     1662.19    104.38 o 
   0  14  18      566.64      566.30     32.22 o 
   2  14  18     1660.43     1669.99     67.65 o 
   4  14  18     1793.80     1774.24    148.86 o 
   6  14  18      568.16      672.96     39.19 o 
  -5  15  18      852.72      816.46     36.60 o 
  -3  15  18      668.27      663.64     34.17 o 
  -1  15  18      488.80      624.03     71.25 o 
   1  15  18      484.32      513.88     31.79 o 
   3  15  18      659.16      665.86     47.91 o 
   5  15  18      839.68      873.88     47.62 o 
  -6  16  18      497.72      500.64     53.83 o 
  -4  16  18       74.64       44.77     16.66 o 
  -2  16  18      732.05      651.89     44.08 o 
   0  16  18     5011.22     4923.43    105.85 o 
   2  16  18      736.71      747.47     37.44 o 
   4  16  18       74.11       20.71     19.16 o 
   6  16  18      505.67      519.73     38.13 o 
  -5  17  18      272.05      251.12     25.92 o 
  -3  17  18       61.26       33.20     18.02 o 
  -1  17  18      822.70      855.59     47.40 o 
   1  17  18      795.79      817.03     37.51 o 
   3  17  18       62.34       61.10     24.72 o 
   5  17  18      274.95      283.29     33.17 o 
  -4  18  18      642.38      617.19     58.31 o 
  -2  18  18      260.00      310.50     45.82 o 
   0  18  18      859.45     1037.89     54.20 o 
   2  18  18      260.26      267.65     27.04 o 
   4  18  18      638.17      522.37     47.96 o 
  -3  19  18     1501.78     1746.56     93.04 o 
  -1  19  18      517.01      480.66     55.50 o 
   1  19  18      510.65      567.61     38.27 o 
   3  19  18     1498.40     1528.54     70.83 o 
  -4  20  18      351.24      401.12     40.22 o 
  -2  20  18      323.97      333.71     38.10 o 
   0  20  18      134.81      210.13     38.74 o 
   2  20  18      323.05      375.87     39.60 o 
   4  20  18      350.15      445.97     47.04 o 
  -3  21  18       93.14      105.93     27.88 o 
  -1  21  18      586.32      549.35     47.03 o 
   1  21  18      575.46      589.14     80.79 o 
   3  21  18       93.37      105.97     30.69 o 
  -2  22  18      244.86      315.23     37.92 o 
   0  22  18      274.74      320.05     36.71 o 
   2  22  18      239.83      244.44     53.70 o 
  -1  23  18      414.15      467.46    121.42 o 
   1  23  18      414.08      427.53     58.07 o 
   2   0  19       12.86       25.31      7.06 o 
   4   0  19        1.28       11.44      9.38 o 
   6   0  19      893.07      891.65     48.09 o 
  -7   1  19      284.78      270.23     40.32 o 
  -5   1  19     1263.86     1215.28     31.69 o 
  -3   1  19     8153.81     8019.76     94.41 o 
  -1   1  19     1710.78     1715.45     37.29 o 
   1   1  19     1683.29     1700.17     33.24 o 
   3   1  19     8115.35     8134.73    102.43 o 
   5   1  19     1283.83     1269.33     33.07 o 
   7   1  19      285.69      255.95     54.09 o 
  -6   2  19      422.56      473.08     36.44 o 
  -4   2  19      532.68      508.29     27.54 o 
  -2   2  19     3527.03     3531.11     60.97 o 
   0   2  19      223.57      255.48     16.55 o 
   2   2  19     3575.35     3637.23     54.69 o 
   4   2  19      530.59      522.84     33.30 o 
   6   2  19      437.43      440.83     34.84 o 
  -7   3  19      275.83      220.69     38.16 o 
  -5   3  19      393.30      369.23     18.98 o 
  -3   3  19      577.39      612.37     25.84 o 
  -1   3  19     1670.18     1637.03     33.36 o 
   1   3  19     1692.06     1694.87     36.10 o 
   3   3  19      583.05      626.33     25.97 o 
   5   3  19      387.36      354.09     20.39 o 
   7   3  19      272.83      268.95     30.22 o 
  -6   4  19      151.12      176.24     32.49 o 
  -4   4  19      441.96      425.94     22.92 o 
  -2   4  19     2121.42     2137.07     95.28 o 
   0   4  19        0.51       -2.77      7.77 o 
   2   4  19     2149.97     2184.14     47.92 o 
   4   4  19      443.28      375.31     22.30 o 
   6   4  19      157.95      111.77     29.82 o 
  -7   5  19      979.35     1039.97    111.64 o 
  -5   5  19      133.68      145.00     17.38 o 
  -3   5  19     2450.14     2380.34     48.55 o 
  -1   5  19      349.56      316.79     23.40 o 
   1   5  19      337.01      348.02     22.07 o 
   3   5  19     2424.28     2157.47     68.09 o 
   5   5  19      128.61      136.57     32.73 o 
   7   5  19      985.55     1042.36     48.77 o 
  -6   6  19      472.77      449.33     46.15 o 
  -4   6  19     2428.33     2393.10     50.09 o 
  -2   6  19      956.60     1013.22     33.98 o 
   0   6  19      718.88      663.72     26.85 o 
   2   6  19      972.21      947.82     48.50 o 
   4   6  19     2439.78     2299.64     69.10 o 
   6   6  19      465.89      492.36     43.89 o 
  -7   7  19      299.80      310.52     43.60 o 
  -5   7  19      144.17      111.85     23.29 o 
  -3   7  19      478.68      490.59     32.88 o 
  -1   7  19     1368.31     1311.43     36.48 o 
   1   7  19     1386.57     1346.07     33.75 o 
   3   7  19      465.18      464.85     34.89 o 
   5   7  19      145.71      139.41     20.74 o 
   7   7  19      290.14      386.41     51.37 o 
  -6   8  19      391.62      391.93     44.08 o 
  -4   8  19      241.64      239.37     22.57 o 
  -2   8  19      572.59      601.29     32.27 o 
   0   8  19     1282.51     1297.02     37.82 o 
   2   8  19      548.56      580.62     28.26 o 
   4   8  19      249.46      286.57     29.74 o 
   6   8  19      388.44      417.97     49.52 o 
  -7   9  19      238.76      157.82     37.57 o 
  -5   9  19       23.05       25.92     11.34 o 
  -3   9  19     1070.04     1028.33     37.05 o 
  -1   9  19      306.01      299.71     28.09 o 
   1   9  19      320.71      267.88     19.06 o 
   3   9  19     1065.02     1026.77     40.30 o 
   5   9  19       27.17       49.56     16.27 o 
   7   9  19      246.44      318.60     49.86 o 
  -6  10  19      471.72      457.03     48.87 o 
  -4  10  19      206.99      209.56     28.59 o 
  -2  10  19      381.74      389.01     33.95 o 
   0  10  19      405.92      396.44     25.73 o 
   2  10  19      400.49      360.06     43.40 o 
   4  10  19      210.28      224.60     27.92 o 
   6  10  19      460.13      470.57     33.01 o 
  -7  11  19      128.09       50.26     26.54 o 
  -5  11  19      433.20      465.01     26.74 o 
  -3  11  19      353.23      290.83     48.98 o 
  -1  11  19      830.50      912.96     32.16 o 
   1  11  19      859.65      896.51     46.29 o 
   3  11  19      335.96      279.08     32.66 o 
   5  11  19      419.78      337.87    112.25 o 
   7  11  19      125.49       55.10     26.96 o 
  -6  12  19       45.49       45.71     24.22 o 
  -4  12  19       84.15       59.33     22.44 o 
  -2  12  19      763.06      869.73     44.98 o 
   0  12  19     1896.39     1853.88     51.49 o 
   2  12  19      770.81      834.62     49.21 o 
   4  12  19       83.74      122.84     22.63 o 
   6  12  19       45.47       27.29     13.60 o 
  -5  13  19      107.03      107.52     17.81 o 
  -3  13  19      347.57      438.49     36.47 o 
  -1  13  19      501.40      569.36     42.30 o 
   1  13  19      483.16      581.43     41.65 o 
   3  13  19      352.47      355.27     37.73 o 
   5  13  19      112.21       77.00     20.42 o 
  -6  14  19      499.04      547.36     54.68 o 
  -4  14  19      261.04      224.47     56.85 o 
  -2  14  19       30.07       49.63     18.39 o 
   0  14  19      345.09      370.08     28.77 o 
   2  14  19       35.21        6.12     18.81 o 
   4  14  19      260.85      232.53     35.50 o 
   6  14  19      499.84      508.78     35.37 o 
  -5  15  19      458.00      467.57     30.39 o 
  -3  15  19      754.46      733.90     95.19 o 
  -1  15  19       39.44       52.58     22.34 o 
   1  15  19       36.67       66.44     15.84 o 
   3  15  19      744.00      800.69     50.60 o 
   5  15  19      445.37      483.85     42.01 o 
  -4  16  19      766.21      767.10     46.93 o 
  -2  16  19     1671.73     1724.58     92.16 o 
   0  16  19       35.92       29.56     13.19 o 
   2  16  19     1677.65     1495.72    100.48 o 
   4  16  19      766.71      745.92     51.17 o 
  -5  17  19       25.03       41.07     16.73 o 
  -3  17  19      554.75      514.97     46.48 o 
  -1  17  19      954.18     1056.05     51.59 o 
   1  17  19      936.53      962.33     40.75 o 
   3  17  19      553.67      583.68     64.12 o 
   5  17  19       26.49       16.41     23.21 o 
  -4  18  19      908.94      965.71     61.35 o 
  -2  18  19      927.51     1025.21     53.80 o 
   0  18  19     1074.78     1191.00     72.76 o 
   2  18  19      950.98      933.11     76.28 o 
   4  18  19      906.02      964.82    148.13 o 
  -3  19  19      272.87      370.78     58.13 o 
  -1  19  19        8.13       40.63     31.32 o 
   1  19  19        9.60       43.30     23.11 o 
   3  19  19      281.45      411.35     44.69 o 
  -4  20  19      379.15      379.51     63.95 o 
  -2  20  19      690.15      723.71     49.89 o 
   0  20  19       69.86       95.73     21.32 o 
   2  20  19      688.10      656.93     75.41 o 
  -3  21  19      315.24      311.22     36.48 o 
  -1  21  19      322.27      341.99     43.30 o 
   1  21  19      326.85      330.37     36.75 o 
   3  21  19      315.17      304.40     42.33 o 
  -2  22  19      366.70      422.47     42.31 o 
   0  22  19      259.09      299.75     34.63 o 
   2  22  19      372.85      405.87     61.79 o 
   0   0  20    11617.79    12032.16    205.85 o 
   2   0  20     4143.66     4107.67     71.96 o 
   4   0  20      414.29      363.75     22.38 o 
   6   0  20     1878.34     1870.91     61.21 o 
  -7   1  20       53.39       54.34     26.69 o 
  -5   1  20       11.46       14.66      8.45 o 
  -3   1  20     4259.72     4216.68     68.05 o 
  -1   1  20     1618.06     1601.37     40.82 o 
   1   1  20     1617.89     1597.29     32.92 o 
   3   1  20     4290.30     4365.66     68.93 o 
   5   1  20       11.08       -8.07     13.23 o 
   7   1  20       48.69       44.40     20.36 o 
  -6   2  20      657.40      638.19     42.25 o 
  -4   2  20     2269.47     2281.67     55.09 o 
  -2   2  20      859.79      901.18     31.60 o 
   0   2  20     1663.29     1549.77     35.53 o 
   2   2  20      868.09      895.16     30.82 o 
   4   2  20     2231.77     2189.21     59.10 o 
   6   2  20      647.81      594.67     41.60 o 
  -7   3  20      126.01      120.83     30.89 o 
  -5   3  20      239.09      272.54     17.72 o 
  -3   3  20      117.76      114.64     14.08 o 
  -1   3  20      428.60      432.90     21.47 o 
   1   3  20      428.75      404.01     20.39 o 
   3   3  20      111.04      106.32     16.93 o 
   5   3  20      242.55      218.82     30.53 o 
   7   3  20      125.86      132.75     24.34 o 
  -6   4  20     1251.75     1290.95     64.90 o 
  -4   4  20      581.68      574.71     26.19 o 
  -2   4  20      144.85      129.36     16.14 o 
   0   4  20      653.84      700.90     27.39 o 
   2   4  20      139.60      122.56     15.00 o 
   4   4  20      591.92      604.23     27.21 o 
   6   4  20     1245.79     1215.41     49.77 o 
  -7   5  20      472.00      445.86     49.91 o 
  -5   5  20        9.66       -1.60      8.13 o 
  -3   5  20      405.38      433.17     23.67 o 
  -1   5  20       70.92       79.94     14.91 o 
   1   5  20       81.74       79.70     12.47 o 
   3   5  20      398.92      431.19     39.20 o 
   5   5  20        9.96       24.42     13.43 o 
   7   5  20      478.28      602.57     43.07 o 
  -6   6  20       33.97       -3.59     19.64 o 
  -4   6  20      447.46      456.34     24.61 o 
  -2   6  20      915.76      927.20     37.19 o 
   0   6  20      734.47      679.07     27.89 o 
   2   6  20      919.05      900.70     31.96 o 
   4   6  20      435.18      406.82     32.10 o 
   6   6  20       34.52        3.84     25.28 o 
  -7   7  20       33.70      -12.43     20.24 o 
  -5   7  20       15.38       13.21      9.88 o 
  -3   7  20      793.80      849.20     36.37 o 
  -1   7  20      922.77      853.58     38.57 o 
   1   7  20      922.95      904.21     31.24 o 
   3   7  20      834.33      867.57     45.74 o 
   5   7  20       16.50       15.85     26.51 o 
   7   7  20       33.31       36.19     20.79 o 
  -6   8  20      127.28      120.85     30.31 o 
  -4   8  20       30.05       30.34     12.95 o 
  -2   8  20     1604.17     1700.30     50.26 o 
   0   8  20     3169.07     3155.24     90.61 o 
   2   8  20     1621.12     1563.24     50.45 o 
   4   8  20       28.56       40.45     14.85 o 
   6   8  20      129.71      116.79     15.95 o 
  -7   9  20      571.93      513.95     55.98 o 
  -5   9  20      371.94      360.34     23.61 o 
  -3   9  20      167.33      145.97     52.39 o 
  -1   9  20       34.33       23.16     14.74 o 
   1   9  20       39.26       43.83     11.20 o 
   3   9  20      165.95      187.74     27.94 o 
   5   9  20      371.75      389.52     33.68 o 
   7   9  20      593.59      591.81     67.48 o 
  -6  10  20       16.66       19.22     23.97 o 
  -4  10  20      299.63      282.49     24.20 o 
  -2  10  20     1377.27     1338.84     53.60 o 
   0  10  20      113.37      150.45     25.51 o 
   2  10  20     1359.66     1336.67     58.73 o 
   4  10  20      299.48      256.72     29.36 o 
   6  10  20       17.25       36.00     14.00 o 
  -5  11  20       75.77       57.92     14.45 o 
  -3  11  20      120.87      103.61     21.18 o 
  -1  11  20       44.89       46.10     14.47 o 
   1  11  20       41.63       31.17     17.69 o 
   3  11  20      127.37      137.92     24.82 o 
   5  11  20       72.31       76.83     18.56 o 
  -6  12  20      775.17      667.75     59.19 o 
  -4  12  20      183.93      193.80     50.17 o 
  -2  12  20       11.03       24.30     16.20 o 
   0  12  20      267.34      303.46    101.61 o 
   2  12  20       10.81        5.51     16.40 o 
   4  12  20      186.73      185.25     27.50 o 
   6  12  20      756.41      751.63     40.00 o 
  -5  13  20      255.21      273.55     24.67 o 
  -3  13  20      295.94      341.02     33.69 o 
  -1  13  20      881.72      896.22     45.36 o 
   1  13  20      877.76     1017.74     53.18 o 
   3  13  20      286.89      304.12     35.65 o 
   5  13  20      258.48      304.33     32.90 o 
  -6  14  20      208.64      193.07     37.65 o 
  -4  14  20      560.41      556.85     97.92 o 
  -2  14  20      210.98      212.46     28.85 o 
   0  14  20      738.17      785.55     50.35 o 
   2  14  20      209.07      206.27     31.28 o 
   4  14  20      559.21      504.73     44.41 o 
   6  14  20      202.18      188.21     25.11 o 
  -5  15  20     1109.74     1165.89     56.14 o 
  -3  15  20      137.19      140.24     24.41 o 
  -1  15  20      297.23      315.53     33.27 o 
   1  15  20      301.05      278.16     37.15 o 
   3  15  20      137.44      148.28     41.59 o 
   5  15  20     1106.99     1094.04     54.53 o 
  -4  16  20      240.73      287.75     33.31 o 
  -2  16  20      339.64      337.79     64.28 o 
   0  16  20       86.27      105.27     21.03 o 
   2  16  20      345.65      279.08     49.01 o 
   4  16  20      258.82      323.61     37.56 o 
  -5  17  20      550.55      551.18     38.23 o 
  -3  17  20     1151.08     1254.04     61.02 o 
  -1  17  20      385.67      419.41     38.78 o 
   1  17  20      388.80      391.10     83.20 o 
   3  17  20     1131.55     1115.03     60.43 o 
   5  17  20      555.99      614.26     79.45 o 
  -4  18  20      768.91      813.59     49.58 o 
  -2  18  20      210.34      229.37     32.33 o 
   0  18  20      542.24      714.82     89.43 o 
   2  18  20      211.79      245.55     50.53 o 
   4  18  20      754.46      776.18     54.43 o 
  -3  19  20       71.81       87.39     23.25 o 
  -1  19  20     1938.43     2017.16     75.57 o 
   1  19  20     1969.86     1929.71    112.70 o 
   3  19  20       71.32       82.57     34.18 o 
  -2  20  20      905.65     1034.85     97.31 o 
   0  20  20     1143.25     1392.50     63.17 o 
   2  20  20      898.99      941.54     82.43 o 
  -1  21  20       34.54       77.49     64.77 o 
   0  22  20        1.23       -8.93     23.11 o 
   2   0  21      993.92     1074.17     41.62 o 
   4   0  21      614.95      650.37     36.26 o 
   6   0  21      278.82      272.21     32.20 o 
  -7   1  21      199.72      252.52     49.59 o 
  -5   1  21       82.31       74.48     14.51 o 
  -3   1  21     1194.54     1163.82     40.54 o 
  -1   1  21     2301.23     2230.01     49.65 o 
   1   1  21     2335.74     2321.90     57.10 o 
   3   1  21     1204.00     1183.59     39.08 o 
   5   1  21       77.61       68.88     19.25 o 
   7   1  21      199.77      194.35     48.30 o 
  -6   2  21      138.82      118.77     24.17 o 
  -4   2  21      391.51      345.64     22.35 o 
  -2   2  21      338.97      399.31     35.09 o 
   0   2  21        0.89       14.43      8.00 o 
   2   2  21      335.83      363.30     34.26 o 
   4   2  21      398.94      329.27     22.43 o 
   6   2  21      134.14      105.24     22.31 o 
  -7   3  21      175.09      147.28     60.96 o 
  -5   3  21      214.02      224.64     21.32 o 
  -3   3  21     4398.44     4329.83     82.39 o 
  -1   3  21     3836.00     3847.28     80.57 o 
   1   3  21     3799.22     3900.87     79.39 o 
   3   3  21     4384.60     4269.61    103.04 o 
   5   3  21      225.61      225.11     18.76 o 
   7   3  21      185.15      183.73     27.87 o 
  -6   4  21      287.50      226.79     36.40 o 
  -4   4  21     1373.19     1406.05     79.08 o 
  -2   4  21     1348.53     1279.57     53.75 o 
   0   4  21     3348.10     3285.35     69.96 o 
   2   4  21     1303.40     1300.33     44.17 o 
   4   4  21     1376.11     1458.13     47.55 o 
   6   4  21      290.65      307.92     31.45 o 
  -7   5  21       52.48       84.17     31.98 o 
  -5   5  21      162.38      145.44     16.08 o 
  -3   5  21      351.75      312.93     26.09 o 
  -1   5  21      639.33      633.52     33.96 o 
   1   5  21      645.58      662.63     39.08 o 
   3   5  21      348.70      332.95     36.50 o 
   5   5  21      156.52      171.04     22.95 o 
   7   5  21       55.60       35.09     35.19 o 
  -6   6  21      527.62      593.12     53.67 o 
  -4   6  21       94.50       98.27     14.49 o 
  -2   6  21      318.17      267.42     38.62 o 
   0   6  21       96.28      112.99     17.20 o 
   2   6  21      325.01      340.43     27.75 o 
   4   6  21       99.44      106.23     32.71 o 
   6   6  21      526.85      570.20     34.73 o 
  -7   7  21       80.77       87.18     32.09 o 
  -5   7  21      368.01      393.62     23.87 o 
  -3   7  21     1486.74     1471.57     47.41 o 
  -1   7  21      312.65      290.40     42.03 o 
   1   7  21      307.09      300.89     26.17 o 
   3   7  21     1486.43     1406.41     58.00 o 
   5   7  21      374.56      422.56     31.50 o 
   7   7  21       77.97      123.47     28.05 o 
  -6   8  21     1072.34     1199.71     64.54 o 
  -4   8  21      760.90      693.39     38.88 o 
  -2   8  21     1054.42      949.39     57.41 o 
   0   8  21      348.44      371.29     35.52 o 
   2   8  21     1036.74     1003.18     40.96 o 
   4   8  21      756.88      616.53     80.24 o 
   6   8  21     1065.02     1081.27     57.31 o 
  -5   9  21      353.31      396.73     24.84 o 
  -3   9  21      368.06      426.34     32.24 o 
  -1   9  21      947.25      974.96     69.45 o 
   1   9  21      936.97      998.29     49.73 o 
   3   9  21      353.08      303.25     33.17 o 
   5   9  21      365.72      425.81     32.82 o 
  -6  10  21      364.83      397.86     47.32 o 
  -4  10  21        5.49       -6.42     17.37 o 
  -2  10  21      104.05      123.38     26.63 o 
   0  10  21       12.51       14.40     18.06 o 
   2  10  21      110.45      180.22     29.48 o 
   4  10  21        4.99       28.51     14.80 o 
   6  10  21      351.30      400.24     28.63 o 
  -5  11  21      390.86      433.34     89.50 o 
  -3  11  21        7.49       22.24     12.90 o 
  -1  11  21        6.44       -0.96     21.44 o 
   1  11  21        9.55       14.38     14.58 o 
   3  11  21        9.34       -4.77     35.36 o 
   5  11  21      397.98      405.76     36.36 o 
  -6  12  21      823.98      812.83    104.82 o 
  -4  12  21      155.83      109.00     45.28 o 
  -2  12  21      959.93      982.34     51.30 o 
   0  12  21     1716.54     1751.98     68.03 o 
   2  12  21      963.85      917.83     54.53 o 
   4  12  21      155.63      134.72     33.62 o 
   6  12  21      818.34      939.79     43.19 o 
  -5  13  21      878.05      985.10     44.56 o 
  -3  13  21      342.06      353.83     34.83 o 
  -1  13  21      768.82      779.98     48.15 o 
   1  13  21      780.67      855.99     48.98 o 
   3  13  21      346.72      323.19     37.76 o 
   5  13  21      880.09      966.83     50.74 o 
  -4  14  21       10.07       -3.35     12.22 o 
  -2  14  21      675.39      795.21     51.18 o 
   0  14  21        0.13       15.56     17.15 o 
   2  14  21      657.51      633.28     68.24 o 
   4  14  21       10.56       27.80     19.53 o 
  -5  15  21       72.15       13.45     14.59 o 
  -3  15  21     1892.67     2064.75     72.85 o 
  -1  15  21     2104.78     2233.07    109.32 o 
   1  15  21     2125.33     2188.00     79.88 o 
   3  15  21     1912.60     2030.37     79.38 o 
   5  15  21       71.64       87.23     20.20 o 
  -4  16  21       80.46       95.25     22.47 o 
  -2  16  21     1513.45     1576.08     65.05 o 
   0  16  21     2537.56     2505.68    122.75 o 
   2  16  21     1527.75     1612.83     98.07 o 
   4  16  21       76.51      126.28     26.74 o 
  -3  17  21      376.43      433.86     46.46 o 
  -1  17  21      234.51      256.34     31.31 o 
   1  17  21      234.46      207.29     32.17 o 
   3  17  21      375.22      331.76     41.85 o 
  -4  18  21      620.43      734.00     47.55 o 
  -2  18  21     1378.75     1338.91    166.59 o 
   0  18  21      416.40      438.29     63.75 o 
   2  18  21     1361.32     1248.58     89.48 o 
   4  18  21      629.11      681.46    161.98 o 
  -3  19  21      573.73      652.97     92.44 o 
  -1  19  21      742.14      900.66     57.02 o 
   1  19  21      732.28      832.26     74.93 o 
   3  19  21      578.22      543.95     72.18 o 
  -2  20  21     1145.03     1208.96    114.54 o 
   0  20  21     1002.77      945.90     80.76 o 
   2  20  21     1148.88      931.94     80.41 o 
  -1  21  21      167.22      300.78     88.49 o 
   0   0  22     3645.58     3475.18     93.37 o 
   2   0  22     5903.51     5674.81    125.61 o 
   4   0  22     1594.56     1662.10     53.53 o 
   6   0  22      202.84      203.36     28.31 o 
  -7   1  22       40.45       39.07     27.07 o 
  -5   1  22      173.77      175.30     17.14 o 
  -3   1  22      248.70      224.82     26.79 o 
  -1   1  22      690.51      657.54     32.59 o 
   1   1  22      684.97      694.72     28.60 o 
   3   1  22      248.68      290.07     30.35 o 
   5   1  22      172.09      151.92     16.38 o 
   7   1  22       39.02       16.76     18.11 o 
  -6   2  22      149.43      121.19     25.33 o 
  -4   2  22      794.32      801.24     51.26 o 
  -2   2  22      313.94      357.21     54.72 o 
   0   2  22      312.58      297.30     19.38 o 
   2   2  22      312.01      319.20     32.83 o 
   4   2  22      794.33      734.90     33.86 o 
   6   2  22      146.74      162.03     26.54 o 
  -7   3  22      134.29       22.99     52.96 o 
  -5   3  22      132.71      114.28     15.46 o 
  -3   3  22      149.56      172.45     24.87 o 
  -1   3  22     1580.83     1563.52     49.81 o 
   1   3  22     1624.76     1627.88     65.16 o 
   3   3  22      147.58      118.16     36.07 o 
   5   3  22      132.92      134.87     26.45 o 
   7   3  22      143.21      112.37     26.03 o 
  -6   4  22       55.43       58.99     24.47 o 
  -4   4  22      261.87      248.05     34.95 o 
  -2   4  22       99.46       77.61     24.57 o 
   0   4  22       86.47       98.94     18.24 o 
   2   4  22      101.69       75.19     24.08 o 
   4   4  22      282.42      248.40     28.27 o 
   6   4  22       56.15       65.86     21.21 o 
  -5   5  22      133.04      121.97     16.28 o 
  -3   5  22      120.93      122.55     38.61 o 
  -1   5  22      100.31       93.21     19.79 o 
   1   5  22      102.56       91.47     15.94 o 
   3   5  22      125.84       93.23     20.84 o 
   5   5  22      127.48      112.72     19.59 o 
  -6   6  22      279.10      273.14     39.05 o 
  -4   6  22      422.15      402.55     70.90 o 
  -2   6  22     1290.06     1210.92     69.93 o 
   0   6  22      511.13      448.44     38.55 o 
   2   6  22     1286.00     1203.35     44.76 o 
   4   6  22      410.82      457.67     34.42 o 
   6   6  22      273.93      302.19     32.26 o 
  -5   7  22      362.53      357.65     26.14 o 
  -3   7  22      844.28      816.78     43.86 o 
  -1   7  22      736.29      834.33     86.70 o 
   1   7  22      744.35      798.24     36.59 o 
   3   7  22      837.90      818.71     80.08 o 
   5   7  22      359.02      297.25     29.72 o 
  -6   8  22       11.77        4.29     23.24 o 
  -4   8  22      197.25      190.27     49.84 o 
  -2   8  22      198.64      250.97     39.51 o 
   0   8  22     1192.15     1240.56     55.87 o 
   2   8  22      203.38      220.99     40.57 o 
   4   8  22      194.15      208.19     26.61 o 
   6   8  22       13.03       56.56     27.90 o 
  -5   9  22       16.00       25.35     14.23 o 
  -3   9  22      123.27      121.03     21.34 o 
  -1   9  22      699.61      690.71     42.40 o 
   1   9  22      702.96      693.74     42.31 o 
   3   9  22      120.16      125.54     24.32 o 
   5   9  22       19.13       39.97     18.57 o 
  -6  10  22       85.16      112.81     51.10 o 
  -4  10  22      150.18      133.78     46.89 o 
  -2  10  22      338.63      305.38     44.13 o 
   0  10  22      121.57      137.89     24.67 o 
   2  10  22      342.23      344.05     49.42 o 
   4  10  22      140.71      177.09     35.15 o 
   6  10  22       81.58       69.70     19.26 o 
  -5  11  22      186.76      187.96     41.74 o 
  -3  11  22       63.75       65.64     19.86 o 
  -1  11  22     2356.24     2288.16    107.69 o 
   1  11  22     2331.78     2194.84     76.55 o 
   3  11  22       64.23       49.13     19.95 o 
   5  11  22      187.59      185.53     78.77 o 
  -4  12  22      112.52       95.92     20.62 o 
  -2  12  22      415.48      387.49     84.23 o 
   0  12  22     3532.25     3402.82     99.05 o 
   2  12  22      413.08      351.97     51.51 o 
   4  12  22      111.54      101.51     22.69 o 
  -5  13  22      692.37      824.96    112.59 o 
  -3  13  22      242.86      364.59     35.84 o 
  -1  13  22      412.03      374.20     52.57 o 
   1  13  22      427.23      377.11     39.55 o 
   3  13  22      246.29      284.26     37.09 o 
   5  13  22      700.28      917.70     70.12 o 
  -4  14  22      803.33      830.47     47.78 o 
  -2  14  22      215.07      278.13     74.27 o 
   0  14  22      646.29      619.77     49.55 o 
   2  14  22      214.32      251.73     48.31 o 
   4  14  22      813.27      891.96     52.22 o 
  -3  15  22      858.43      964.89     51.34 o 
  -1  15  22      165.82      127.72     38.52 o 
   1  15  22      166.44      112.57     24.55 o 
   3  15  22      848.23      925.51     55.69 o 
  -4  16  22      194.83      204.34     48.29 o 
  -2  16  22      410.68      431.58     63.62 o 
   0  16  22       44.54       25.91     26.73 o 
   2  16  22      403.89      398.05     59.69 o 
   4  16  22      199.06      196.09     32.23 o 
  -3  17  22        6.57       18.80     18.03 o 
  -1  17  22     1604.56     1705.92    103.00 o 
   1  17  22     1602.66     1623.48     99.52 o 
   3  17  22        6.39      -39.20     41.00 o 
  -2  18  22      511.30      587.86     48.85 o 
   0  18  22      202.57      155.41     41.35 o 
   2  18  22      511.52      503.16     69.34 o 
  -1  19  22      174.94      229.73     50.70 o 
   1  19  22      174.21      176.91     43.20 o 
   0  20  22        0.02       19.12     23.30 o 
   2   0  23       37.13       34.82     20.57 o 
   4   0  23      129.12      139.27     22.48 o 
   6   0  23      193.36      200.62     28.40 o 
  -5   1  23      290.78      281.73     39.79 o 
  -3   1  23      151.86      125.39     22.13 o 
  -1   1  23      651.75      694.94    145.39 o 
   1   1  23      624.53      652.20     33.86 o 
   3   1  23      165.36      128.69     44.16 o 
   5   1  23      284.78      253.15     22.10 o 
  -6   2  23      195.57      209.72     29.45 o 
  -4   2  23      843.90      504.53    245.34 o 
  -2   2  23      441.32      430.04     49.12 o 
   0   2  23      780.37      785.43     31.15 o 
   2   2  23      421.19      351.50     45.95 o 
   4   2  23      829.75      762.29     51.16 o 
   6   2  23      190.74      237.40     36.15 o 
  -5   3  23      146.95      134.66     17.90 o 
  -3   3  23      163.91      179.16     24.93 o 
  -1   3  23     1021.13      965.47     47.52 o 
   1   3  23     1017.21     1052.29     41.27 o 
   3   3  23      158.57      113.44     44.32 o 
   5   3  23      143.53      133.68     17.76 o 
  -6   4  23      158.84      204.91     36.29 o 
  -4   4  23      757.78      732.26     82.01 o 
  -2   4  23      742.84      871.48     60.69 o 
   0   4  23      135.95      139.70     23.77 o 
   2   4  23      756.93      757.27     58.86 o 
   4   4  23      739.61      747.28     43.72 o 
   6   4  23      153.47      175.92     47.24 o 
  -5   5  23      240.22      269.12     26.66 o 
  -3   5  23      164.98      190.49     37.69 o 
  -1   5  23      170.67      174.87     26.44 o 
   1   5  23      166.28      174.87     21.73 o 
   3   5  23      159.68      190.03     27.27 o 
   5   5  23      240.28      251.73     27.73 o 
  -6   6  23      363.64      326.73     66.06 o 
  -4   6  23      139.49      206.02     35.44 o 
  -2   6  23      303.59      310.44     43.54 o 
   0   6  23      468.33      555.77     43.17 o 
   2   6  23      288.77      350.27     47.47 o 
   4   6  23      142.40       89.81     39.23 o 
   6   6  23      382.40      373.79     28.80 o 
  -5   7  23       34.09       33.02     14.84 o 
  -3   7  23      169.24      125.51     44.24 o 
  -1   7  23      390.09      395.08     37.37 o 
   1   7  23      398.55      428.34     38.21 o 
   3   7  23      172.89      174.15     33.44 o 
   5   7  23       32.66       42.92     30.81 o 
  -6   8  23      493.54      555.08     81.65 o 
  -4   8  23      186.77      249.91     52.62 o 
  -2   8  23      309.55      346.58     47.47 o 
   0   8  23      268.32      323.89     34.45 o 
   2   8  23      306.30      281.56     46.24 o 
   4   8  23      181.59      226.46     28.42 o 
   6   8  23      489.74      503.32     28.93 o 
  -5   9  23      985.59     1143.27     62.07 o 
  -3   9  23      249.54      306.18     40.05 o 
  -1   9  23      502.78      539.11     60.82 o 
   1   9  23      490.65      454.87     40.11 o 
   3   9  23      260.56      193.81     29.72 o 
   5   9  23      979.45      955.98    146.15 o 
  -4  10  23       47.64        4.44     17.02 o 
  -2  10  23      104.55       73.20     27.04 o 
   0  10  23      268.85      230.94     29.99 o 
   2  10  23      113.98       71.29     28.38 o 
   4  10  23       47.97       43.97     24.70 o 
  -5  11  23      183.25      179.43     29.46 o 
  -3  11  23      471.66      441.87     49.59 o 
  -1  11  23      145.95      177.39     38.52 o 
   1  11  23      155.84      110.72     24.95 o 
   3  11  23      488.54      363.90     39.31 o 
   5  11  23      194.06      175.58     26.15 o 
  -4  12  23       91.27       64.50     19.37 o 
  -2  12  23     1133.29     1273.35     79.27 o 
   0  12  23       41.45        8.63     33.23 o 
   2  12  23     1119.39     1189.67     82.09 o 
   4  12  23       91.30      119.67     46.85 o 
  -5  13  23      153.74      202.32     25.53 o 
  -3  13  23     1221.66     1332.05     77.22 o 
  -1  13  23     1399.83     1453.11     89.08 o 
   1  13  23     1401.07     1386.11     64.21 o 
   3  13  23     1215.36     1361.58     65.44 o 
   5  13  23      145.12      193.84     37.35 o 
  -4  14  23      368.26      439.67     39.61 o 
  -2  14  23      190.21      224.57     43.75 o 
   0  14  23      771.75      807.61     52.88 o 
   2  14  23      190.31      150.04     39.57 o 
   4  14  23      365.04      444.81     43.26 o 
  -3  15  23      295.83      407.86     39.64 o 
  -1  15  23     1522.18     1358.63     89.03 o 
   1  15  23     1510.55     1497.67     68.38 o 
   3  15  23      309.05      400.21     44.21 o 
  -4  16  23        0.40       -2.30     14.70 o 
  -2  16  23      389.50      411.20     59.27 o 
   0  16  23      371.98      390.18     59.70 o 
   2  16  23      386.30      394.40     61.05 o 
   4  16  23        0.43       -8.97     25.67 o 
  -3  17  23       85.09      118.44     22.34 o 
  -1  17  23      941.93      868.96     75.65 o 
   1  17  23      957.11      920.72     78.28 o 
   3  17  23       91.13       61.83     31.90 o 
  -2  18  23      660.90      725.23     77.94 o 
   0  18  23      234.23      213.37     48.75 o 
   2  18  23      646.93      668.86     77.94 o 
  -1  19  23       31.68      -25.94     25.94 o 
   1  19  23       32.58       53.15     26.23 o 
   0   0  24      338.11      312.93     34.06 o 
   2   0  24     2211.40     2024.53     94.60 o 
   4   0  24     1424.92     1284.94     54.19 o 
   6   0  24      183.32       97.81     43.56 o 
  -5   1  24      136.56      151.69     56.10 o 
  -3   1  24       74.45       89.07     20.36 o 
  -1   1  24       80.38      119.97     22.86 o 
   1   1  24       82.73      103.33     38.23 o 
   3   1  24       75.83       69.70     29.04 o 
   5   1  24      138.29      149.32     21.61 o 
  -6   2  24      508.44      491.75     69.91 o 
  -4   2  24     2271.69     2150.04     73.73 o 
  -2   2  24      751.22      805.46     60.02 o 
   0   2  24      233.94      255.61     31.30 o 
   2   2  24      763.18      820.45     61.23 o 
   4   2  24     2297.21     2226.72     72.90 o 
   6   2  24      519.06      556.94     54.36 o 
  -5   3  24      822.48      805.53     39.42 o 
  -3   3  24     4400.52     4481.67    112.21 o 
  -1   3  24      156.81      201.12     51.42 o 
   1   3  24      155.73      172.57     50.97 o 
   3   3  24     4426.37     4478.55    313.35 o 
   5   3  24      844.53      915.53     42.41 o 
  -6   4  24      356.31      246.07     61.12 o 
  -4   4  24      195.85      114.41     69.67 o 
  -2   4  24     1301.69     1341.59     76.40 o 
   0   4  24      268.97      297.28     32.55 o 
   2   4  24     1297.34     1428.09     82.28 o 
   4   4  24      191.44      136.83     23.77 o 
   6   4  24      349.74      295.16     57.82 o 
  -5   5  24      117.01      135.29     23.00 o 
  -3   5  24      835.46      743.29     53.46 o 
  -1   5  24      808.47      783.47     92.13 o 
   1   5  24      814.08      845.71     46.04 o 
   3   5  24      835.98      791.96     48.26 o 
   5   5  24      115.96      139.65     22.82 o 
  -6   6  24       50.57       57.83     49.33 o 
  -4   6  24      101.40      123.52     41.95 o 
  -2   6  24      164.56      126.49     31.03 o 
   0   6  24        9.41       25.27     27.65 o 
   2   6  24      164.91      110.10     32.14 o 
   4   6  24      106.01      108.00     21.34 o 
   6   6  24       50.62       63.76     13.87 o 
  -5   7  24      237.65      256.82     29.47 o 
  -3   7  24      780.36      728.01     53.93 o 
  -1   7  24      222.11      213.90     29.47 o 
   1   7  24      219.20      222.15     29.36 o 
   3   7  24      783.18      695.00     73.35 o 
   5   7  24      240.21      249.20     29.28 o 
  -4   8  24       48.99       14.57     13.10 o 
  -2   8  24       44.41       22.60     22.11 o 
   0   8  24     1318.01     1183.90     82.14 o 
   2   8  24       43.23       21.49     25.53 o 
   4   8  24       49.42       30.14     16.43 o 
  -5   9  24      191.96      176.30     71.97 o 
  -3   9  24      207.38      227.21     36.12 o 
  -1   9  24      779.84      823.42     66.53 o 
   1   9  24      771.11      796.99     53.80 o 
   3   9  24      207.79      206.36     30.68 o 
   5   9  24      193.23      147.16     23.65 o 
  -4  10  24      360.00      153.21     28.88 o 
  -2  10  24      208.92      218.20     40.63 o 
   0  10  24      470.59      409.04     39.09 o 
   2  10  24      210.96      215.22     40.51 o 
   4  10  24      362.07      409.97     38.91 o 
  -5  11  24      399.25      388.70     30.29 o 
  -3  11  24      283.02      310.57     43.08 o 
  -1  11  24      213.95      179.23     39.41 o 
   1  11  24      214.69      280.50     35.55 o 
   3  11  24      277.71      308.66     37.64 o 
   5  11  24      393.82      359.86     35.89 o 
  -4  12  24      653.28      556.50     47.17 o 
  -2  12  24      615.91      613.83     65.33 o 
   0  12  24     1253.99     1332.64     63.37 o 
   2  12  24      611.98      491.43     63.56 o 
   4  12  24      644.79      652.63     45.44 o 
  -3  13  24      151.91      123.80     29.39 o 
  -1  13  24       12.50      -13.13     20.58 o 
   1  13  24       13.92       -9.02     12.62 o 
   3  13  24      150.13      153.81     37.20 o 
  -4  14  24      194.20      168.04     31.44 o 
  -2  14  24     1191.02     1282.15     85.01 o 
   0  14  24     1066.47     1089.31     59.93 o 
   2  14  24     1196.62     1464.27     94.50 o 
   4  14  24      192.93      256.66     41.81 o 
  -3  15  24      265.88      337.49     47.66 o 
  -1  15  24      556.17      560.89     68.35 o 
   1  15  24      556.92      505.64     51.19 o 
   3  15  24      264.07      249.22     48.56 o 
  -2  16  24      764.90      829.84     74.53 o 
   0  16  24       13.09       37.16     29.47 o 
   2  16  24      754.82      829.84     74.51 o 
  -1  17  24       67.19       84.41     34.39 o 
   1  17  24       65.91      106.40     35.96 o 
   0  18  24      204.22      161.35     42.43 o 
   2   0  25      104.85      168.85     33.82 o 
   4   0  25      496.38      537.38     41.88 o 
   6   0  25      272.87      292.81     59.16 o 
  -5   1  25      144.66      130.98     21.39 o 
  -3   1  25     1330.30     1385.14     74.74 o 
  -1   1  25      234.37      235.46     29.68 o 
   1   1  25      237.25      243.99     30.80 o 
   3   1  25     1326.63     1436.48    124.40 o 
   5   1  25      135.28      142.88     22.44 o 
  -6   2  25        4.26       22.05     34.02 o 
  -4   2  25     1577.64     1559.47     94.51 o 
  -2   2  25      691.65      672.11     55.94 o 
   0   2  25      192.98      174.71     50.05 o 
   2   2  25      673.34      617.44     56.70 o 
   4   2  25     1563.02     1553.97     61.50 o 
   6   2  25        4.44       46.46     31.51 o 
  -5   3  25      457.12      489.69     51.91 o 
  -3   3  25      474.27      409.77     47.94 o 
  -1   3  25      304.90      267.93     31.13 o 
   1   3  25      303.39      316.63     34.09 o 
   3   3  25      468.48      425.17     40.13 o 
   5   3  25      450.85      473.93     44.97 o 
  -4   4  25       89.93      140.19     24.29 o 
  -2   4  25      295.64      291.86     42.55 o 
   0   4  25        0.21        4.78     15.55 o 
   2   4  25      312.90      358.80     50.47 o 
   4   4  25       84.67       77.69     18.87 o 
  -5   5  25      157.57      159.27     25.06 o 
  -3   5  25      154.05      130.46     27.80 o 
  -1   5  25      691.29      682.16    108.91 o 
   1   5  25      674.58      697.28     43.80 o 
   3   5  25      158.15      139.34     38.92 o 
   5   5  25      153.42      137.20     22.04 o 
  -4   6  25      388.90      352.78     34.65 o 
  -2   6  25       28.29       37.89     22.85 o 
   0   6  25      261.64      220.26     31.05 o 
   2   6  25       32.62       54.03     28.02 o 
   4   6  25      394.60      465.33     36.09 o 
  -5   7  25      447.42      545.13     37.59 o 
  -3   7  25      238.23      222.73     36.43 o 
  -1   7  25       71.48       27.20     23.88 o 
   1   7  25       69.22       84.97     22.42 o 
   3   7  25      233.20      262.33     33.01 o 
   5   7  25      451.39      468.04     40.82 o 
  -4   8  25       76.02       34.70     16.70 o 
  -2   8  25      107.72       80.25     28.53 o 
   0   8  25     1671.18     1749.91     70.20 o 
   2   8  25      114.95      172.86     40.05 o 
   4   8  25       81.05       91.90     34.60 o 
  -5   9  25       45.07       54.55     18.25 o 
  -3   9  25      274.11      260.88     39.34 o 
  -1   9  25     1281.72     1317.75     83.82 o 
   1   9  25     1299.31     1290.10     61.10 o 
   3   9  25      268.02      185.49     38.87 o 
   5   9  25       41.61       26.29     12.26 o 
  -4  10  25      140.26       91.77     24.55 o 
  -2  10  25      327.58      301.52     46.75 o 
   0  10  25        3.41       -6.15     15.47 o 
   2  10  25      319.49      254.73     46.29 o 
   4  10  25      140.78      117.51     22.43 o 
  -3  11  25      568.49      755.13     58.82 o 
  -1  11  25       87.60      135.25     37.72 o 
   1  11  25       82.57       86.69     23.39 o 
   3  11  25      581.73      616.08     67.12 o 
  -4  12  25      208.17      158.59     30.77 o 
  -2  12  25      122.77      158.30     37.16 o 
   0  12  25     1114.20     1133.03     58.61 o 
   2  12  25      115.02      135.52     37.12 o 
   4  12  25      207.53      226.28     31.88 o 
  -3  13  25       10.01       27.66     17.22 o 
  -1  13  25       20.49       30.20     27.17 o 
   1  13  25       20.44       39.55     19.92 o 
   3  13  25       10.06       -2.62     27.10 o 
  -2  14  25      271.83      269.73     50.17 o 
   0  14  25      399.59      256.21     51.55 o 
   2  14  25      280.21      247.64     52.19 o 
  -3  15  25       99.02      151.43     32.05 o 
  -1  15  25      982.05      969.18     80.14 o 
   1  15  25      955.45      956.32     79.73 o 
   3  15  25       95.29      140.03     40.04 o 
  -2  16  25      244.71      281.63     54.33 o 
   0  16  25       13.14      -10.10     22.03 o 
   2  16  25      243.39      307.49     54.84 o 
  -1  17  25      147.29      158.25     42.60 o 
   1  17  25      152.88       85.66     35.40 o 
   0   0  26     1111.74     1118.75     78.69 o 
   2   0  26      267.34      213.26     40.55 o 
   4   0  26      573.19      571.86     58.49 o 
  -5   1  26      177.02      163.59     22.56 o 
  -3   1  26     1559.79     1579.25     81.29 o 
  -1   1  26        0.75       17.24     15.14 o 
   1   1  26        0.72       24.24     15.27 o 
   3   1  26     1535.76     1496.48     80.79 o 
   5   1  26      176.48      179.91     24.18 o 
  -4   2  26      347.55      411.04     37.30 o 
  -2   2  26      287.43      288.79     44.74 o 
   0   2  26     1034.78     1033.28     53.28 o 
   2   2  26      294.28      319.61     49.38 o 
   4   2  26      346.35      365.02     35.67 o 
  -5   3  26      108.51       92.30     18.80 o 
  -3   3  26       54.07       69.76     21.57 o 
  -1   3  26      648.08      669.07     42.86 o 
   1   3  26      657.35      664.97     46.03 o 
   3   3  26       54.25       44.90     23.55 o 
   5   3  26      108.43       98.30     31.21 o 
  -4   4  26      715.62      689.05     48.41 o 
  -2   4  26      165.58       97.24     28.50 o 
   0   4  26      145.57      119.23     24.93 o 
   2   4  26      168.76      192.89     40.16 o 
   4   4  26      695.49      749.49     45.08 o 
  -5   5  26      539.96      628.13     41.40 o 
  -3   5  26      594.63      769.22     57.49 o 
  -1   5  26      433.45      386.72     52.84 o 
   1   5  26      430.81      382.68     38.93 o 
   3   5  26      587.45      615.31     55.73 o 
   5   5  26      550.68      600.35     39.21 o 
  -4   6  26      308.51      339.31     35.58 o 
  -2   6  26      612.73      635.05     56.70 o 
   0   6  26      981.41     1031.96     54.15 o 
   2   6  26      613.24      533.51     62.36 o 
   4   6  26      315.24      317.66     47.20 o 
  -5   7  26       44.63       59.76     17.39 o 
  -3   7  26      107.51       86.51     24.92 o 
  -1   7  26      286.75      268.56     46.05 o 
   1   7  26      285.66      364.17     38.58 o 
   3   7  26      109.88       65.23     25.79 o 
   5   7  26       43.01       34.53     15.03 o 
  -4   8  26        9.73       14.12     16.50 o 
  -2   8  26      173.55      177.25     38.27 o 
   0   8  26     1508.33     1543.36     89.42 o 
   2   8  26      172.15      141.28     38.83 o 
   4   8  26        8.62       12.96     12.89 o 
  -3   9  26      606.19      617.73     52.62 o 
  -1   9  26       19.73       16.37     26.54 o 
   1   9  26       19.16       25.49     16.44 o 
   3   9  26      605.36      680.52     60.03 o 
  -4  10  26      287.88      269.43     38.78 o 
  -2  10  26      430.97      417.88     55.27 o 
   0  10  26       33.01       39.85     21.12 o 
   2  10  26      417.80      339.19     53.27 o 
   4  10  26      298.81      263.42     33.58 o 
  -3  11  26      363.59      414.54     51.24 o 
  -1  11  26      420.50      518.23     64.54 o 
   1  11  26      435.65      414.22     42.06 o 
   3  11  26      359.10      414.70     55.42 o 
  -2  12  26      247.62      257.93     49.05 o 
   0  12  26     1475.90     1365.94     65.20 o 
   2  12  26      259.56      208.60     46.71 o 
  -3  13  26       47.14       77.16     23.59 o 
  -1  13  26      458.42      442.61     63.41 o 
   1  13  26      454.86      429.79     62.18 o 
   3  13  26       47.87       91.85     36.15 o 
  -2  14  26      614.10      599.72     70.43 o 
   0  14  26      615.10      548.22     69.87 o 
   2  14  26      620.41      780.87     81.81 o 
  -1  15  26      261.77      274.11     54.07 o 
   1  15  26      260.99      252.74     49.31 o 
   0  16  26     1592.44     1627.56    104.98 o 
   2   0  27      211.34      228.70     44.68 o 
   4   0  27      601.17      484.43     38.20 o 
  -5   1  27      224.10      215.90     25.91 o 
  -3   1  27      639.08      679.93     54.48 o 
  -1   1  27      111.45      154.52     49.80 o 
   1   1  27      121.44      152.60     33.39 o 
   3   1  27      649.25      681.57     57.53 o 
   5   1  27      211.83      237.45     27.36 o 
  -4   2  27      119.75       70.85     19.35 o 
  -2   2  27      650.38      668.97     60.41 o 
   0   2  27      243.85      274.73     33.97 o 
   2   2  27      653.04      656.23     67.87 o 
   4   2  27      123.04      122.43     46.14 o 
  -5   3  27      228.66      255.21     27.19 o 
  -3   3  27       28.28       18.92     17.49 o 
  -1   3  27      171.32      137.60     35.89 o 
   1   3  27      160.30      178.23     26.57 o 
   3   3  27       32.90       42.81     24.24 o 
   5   3  27      234.57      242.96     29.31 o 
  -4   4  27      139.67      160.54     29.76 o 
  -2   4  27      474.49      543.38     61.78 o 
   0   4  27      120.39      131.57     37.25 o 
   2   4  27      462.33      531.32     62.97 o 
   4   4  27      145.86      154.00     25.19 o 
  -3   5  27      881.25      952.97     64.56 o 
  -1   5  27       19.68       12.67     23.23 o 
   1   5  27       17.58       29.00     16.20 o 
   3   5  27      890.37      857.00     65.43 o 
  -4   6  27       62.62       83.55     24.53 o 
  -2   6  27     1075.58     1128.18     76.56 o 
   0   6  27      989.01     1001.79     74.09 o 
   2   6  27     1071.33     1044.36     74.91 o 
   4   6  27       57.45       57.23     63.01 o 
  -3   7  27      227.49      279.19     40.77 o 
  -1   7  27     1283.50     1439.45     89.62 o 
   1   7  27     1275.17     1367.69     64.09 o 
   3   7  27      219.65      178.56     36.62 o 
  -4   8  27      343.58      324.92     42.10 o 
  -2   8  27     2105.72     2213.60    109.33 o 
   0   8  27       32.65       78.09     22.75 o 
   2   8  27     2125.68     2102.89    109.02 o 
   4   8  27      341.91      416.12     39.66 o 
  -3   9  27      368.42      387.98     48.51 o 
  -1   9  27      611.38      626.23     70.93 o 
   1   9  27      625.88      655.75     51.96 o 
   3   9  27      373.14      365.13     53.13 o 
  -2  10  27      583.08      565.38     66.30 o 
   0  10  27      312.87      387.73     41.34 o 
   2  10  27      564.83      553.68     66.89 o 
  -3  11  27      407.26      474.07     54.52 o 
  -1  11  27     2269.48     2447.82    123.13 o 
   1  11  27     2264.86     2240.93     85.73 o 
   3  11  27      401.02      541.41     64.71 o 
  -2  12  27      279.31      248.43     49.53 o 
   0  12  27       70.88       89.60     24.56 o 
   2  12  27      283.55      307.85     56.82 o 
  -1  13  27      548.75      538.46     69.64 o 
   1  13  27      553.10      554.82     72.25 o 
  -2  14  27      855.29      865.83     75.60 o 
   0  14  27      119.02       97.34     36.57 o 
   0   0  28       30.36       52.76     27.72 o 
   2   0  28       22.84       29.08     25.73 o 
   4   0  28     1768.09     1601.11     81.34 o 
  -3   1  28     1323.31     1338.45     78.81 o 
  -1   1  28      126.60      152.30     39.07 o 
   1   1  28      132.85      125.02     24.32 o 
   3   1  28     1330.51     1369.36     81.54 o 
  -4   2  28      180.60      194.34     32.95 o 
  -2   2  28      175.78      153.74     38.03 o 
   0   2  28      279.82      318.72     37.04 o 
   2   2  28      169.44      216.61     43.81 o 
   4   2  28      195.38      186.62     32.96 o 
  -3   3  28      139.00      117.27     28.36 o 
  -1   3  28       68.20       59.67     29.09 o 
   1   3  28       67.05       70.30     22.57 o 
   3   3  28      124.92      128.31     30.99 o 
  -4   4  28      665.47      721.16     52.60 o 
  -2   4  28      350.37      314.27     51.56 o 
   0   4  28      179.34      228.17     35.94 o 
   2   4  28      342.68      420.90     57.39 o 
   4   4  28      665.72      720.34     45.53 o 
  -3   5  28       72.35      133.43     32.06 o 
  -1   5  28     1522.23     1568.32     94.57 o 
   1   5  28     1534.17     1722.51     72.74 o 
   3   5  28       71.18       42.85     23.27 o 
  -4   6  28      309.76      367.02     44.05 o 
  -2   6  28      438.46      571.64     64.83 o 
   0   6  28     1772.48     1819.33     74.78 o 
   2   6  28      437.33      296.79     49.90 o 
   4   6  28      307.93      404.57     41.70 o 
  -3   7  28      119.32      131.64     29.73 o 
  -1   7  28       67.44       58.91     30.25 o 
   1   7  28       65.87      100.53     25.22 o 
   3   7  28      104.90      180.72     37.96 o 
  -2   8  28      123.14       74.23     32.82 o 
   0   8  28      560.09      567.04     54.56 o 
   2   8  28      126.68       87.65     33.93 o 
  -3   9  28       45.13       63.75     22.17 o 
  -1   9  28      569.32      559.16     69.32 o 
   1   9  28      556.56      471.52     65.87 o 
   3   9  28       43.89       16.50     23.22 o 
  -2  10  28      481.33      460.25     62.87 o 
   0  10  28     1394.26     1364.10    101.20 o 
   2  10  28      489.46      423.12     61.19 o 
  -1  11  28      448.21      557.14     70.51 o 
   1  11  28      452.57      454.25     65.28 o 
  -2  12  28      121.54      118.78     38.83 o 
   0  12  28       44.39       38.67     30.70 o 
   2  12  28      115.92       87.37     34.54 o 
  -1  13  28      878.34      892.30     77.00 o 
   1  13  28      873.57      960.61     81.56 o 
   2   0  29      811.35      730.30     65.51 o 
   4   0  29        1.93        6.96     15.89 o 
  -3   1  29      527.54      489.26     56.89 o 
  -1   1  29      294.67      339.61     52.18 o 
   1   1  29      286.98      334.47     54.20 o 
   3   1  29      515.67      461.60     54.75 o 
  -2   2  29     1312.76     1366.75     87.24 o 
   0   2  29       23.13       24.41     22.57 o 
   2   2  29     1330.13     1305.03     86.62 o 
  -3   3  29      460.05      518.71     57.53 o 
  -1   3  29      132.94      186.00     41.26 o 
   1   3  29      128.18      121.20     37.97 o 
   3   3  29      461.86      452.14     55.54 o 
  -2   4  29     1360.45     1430.93     91.33 o 
   0   4  29       23.12       32.84     17.26 o 
   2   4  29     1359.29     1316.00     87.39 o 
  -3   5  29      229.81      204.01     36.94 o 
  -1   5  29      997.78     1091.64     80.96 o 
   1   5  29     1018.60     1050.85     82.64 o 
   3   5  29      235.81      202.27     39.68 o 
  -2   6  29     1323.92     1431.40     91.75 o 
   0   6  29      136.67      108.00     25.58 o 
   2   6  29     1330.50     1257.35     87.08 o 
  -3   7  29       11.37       84.27     21.78 o 
  -1   7  29      605.11      567.29     67.91 o 
   1   7  29      592.98      606.94     73.27 o 
   3   7  29       12.64       38.88     24.16 o 
  -2   8  29     1601.26     1737.57    102.20 o 
   0   8  29      586.42      623.66     61.44 o 
   2   8  29     1587.34     1739.57    102.93 o 
  -1   9  29       82.24      104.90     38.36 o 
   1   9  29       76.66      111.56     36.93 o 
  -2  10  29      245.30      358.40     56.83 o 
   0  10  29       59.27       86.52     25.23 o 
   2  10  29      254.03      235.75     45.96 o 
  -1  11  29      786.97      838.76     74.35 o 
   1  11  29      778.64      740.01     81.72 o 
   0   0  30      773.70      929.20     76.96 o 
   2   0  30       18.53       20.26     27.85 o 
  -3   1  30      439.32      440.43     56.05 o 
  -1   1  30      447.88      497.52     65.90 o 
   1   1  30      451.57      376.12     57.65 o 
   3   1  30      439.69      430.70     53.56 o 
  -2   2  30      214.94      167.51     41.70 o 
   0   2  30       65.69       82.88     23.37 o 
   2   2  30      218.64      231.93     44.93 o 
  -3   3  30       58.84       41.10     20.64 o 
  -1   3  30       40.96       35.35     27.05 o 
   1   3  30       34.39       48.80     31.05 o 
   3   3  30       59.05       15.85     21.91 o 
  -2   4  30      198.85      175.55     43.83 o 
   0   4  30      915.98      875.88     54.05 o 
   2   4  30      197.70      245.98     47.61 o 
  -1   5  30       42.47       22.32     29.25 o 
   1   5  30       42.94        8.57     27.26 o 
  -2   6  30      284.98      291.95     53.21 o 
   0   6  30       14.63       35.30     19.22 o 
   2   6  30      284.66      241.93     48.95 o 
  -1   7  30      347.62      327.42     53.58 o 
   1   7  30      354.66      352.71     58.25 o 
   0   8  30      700.33      770.90     54.09 o 
   2   0  31      731.01      803.46     69.60 o 
  -1   1  31      277.48      242.20     49.21 o 
   1   1  31      275.37      237.20     50.29 o 
  -2   2  31      488.74      545.60     65.00 o 
   0   2  31        0.94       -3.50     30.81 o 
   2   2  31      497.95      740.09     68.64 o 
  -1   3  31      139.90      152.38     43.03 o 
   1   3  31      135.06      201.11     46.54 o 
   0   4  31        0.11       30.61     18.04 o 
  -1   5  31      245.07      248.38     50.25 o 
   1   5  31      245.41      384.21     62.35 o 
   0   6  31       66.87       38.45     19.61 o 
                                                 
